# Supplementary material for: 8-Hy­droxy-2-methyl­quinolinium dibromido(2-methyl­quinolin-8-olato-κ2 N,O)zincate(II) methanol monosolvate
Source: Acta Crystallogr Sect E Struct Rep Online. 2010 Sep 18;66(Pt 10):m1276. doi: 10.1107/S1600536810036706 (PMC2983420; doi:10.1107/S1600536810036706)
Supplement: Supplementary file 1 [file e-66-m1276-sup1.cif]

##############################################################################
###                                                                        ###
###        Electronic paper (Acta Crystallographica Section E)             ###
###                                                                        ###
##############################################################################
#                                                                            #
# This CIF contains the data in a paper accepted for publication in Acta     #
# Crystallographica Section E. It conforms to the requirements of Notes      #
# for Authors for Section E, and has been peer reviewed under the auspices   #
# of the IUCr Commission on Journals.                                        #
#                                                                            #
# Full details of the Crystallographic Information File format               #
# are given in the paper "The Crystallographic Information File (CIF):       #
# a New Standard Archive File for Crystallography" by S. R. Hall, F. H.      #
# Allen and I. D. Brown [Acta Cryst. (1991), A47, 655-685].                  #
#                                                                            #
# The current version of the core CIF dictionary is obtainable from          #
# ftp://ftp.iucr.org/pub/cif_core.dic. The current version number is 2.4.    #
#                                                                            #
# Software is freely available for graphical display of the structure(s) in  #
# this CIF.  For information consult the CIF home page http://www.iucr.org/  #
# cif/home.html                                                              #
#                                                                            #
# This file may be used for bona fide research purposes within the           #
# scientific community so long as proper attribution is given to the journal # 
# article from which it was obtained.                                        #
#                                                                            #
##############################################################################
                                             
data_global
_audit_creation_method     SHELXL-97
_journal_date_recd_electronic     2010-09-12
_journal_date_accepted     2010-09-14
_journal_name_full     'Acta Crystallographica, Section E'
_journal_year     2010
_journal_volume     66
_journal_issue     10
_journal_page_first     m1276
_journal_page_last     m1276
_journal_paper_category     QM
_journal_coeditor_code     BT5354
_publ_contact_author
;
     Dr. Seik Weng Ng
     Department of Chemistry
     University of Malaya
     50603 Kuala Lumpur
     Malaysia
;
_publ_contact_author_email     seikweng@um.edu.my
_publ_contact_author_fax     '03 7967 4193'
_publ_contact_author_phone     '03 7967 6778'
_publ_section_title
;
8-Hydroxy-2-methylquinolinium
dibromido(2-methylquinolin-8-olato-\k^2^<i>N</i>,<i>O</i>)zincate(II) methanol
monosolvate
;
loop_
    _publ_author_name
    _publ_author_address
    'Najafi, Ezzatollah'
;
Department of Chemistry
General Campus
Shahid Beheshti University
Tehran 1983963113
Iran
;
    'Amini, Mostafa M.'
;
Department of Chemistry
General Campus
Shahid Beheshti University
Tehran 1983963113
Iran
;
    'Ng, Seik Weng'
;
Department of Chemistry
University of Malaya
50603 Kuala Lumpur
Malaysia
;
_publ_section_synopsis     .
data_I
_audit_creation_method     SHELXL-97
_chemical_name_systematic
;
8-Hydroxy-2-methylquinolinium
dibromido(2-methylquinolin-8-olato-\k^2^<i>N</i>,<i>O</i>)zincate(II)
methanol monosolvate
;
_chemical_name_common     ?
_chemical_formula_moiety     'C10 H10 N O +, C10 H8 Br2 N O Zn -, C H4 O'
_chemical_formula_sum     'C21 H22 Br2 N2 O3 Zn'
_chemical_formula_iupac     '(C10 H10 N O) [Zn Br2 (C10 H8 N O)], C H4 O'
_chemical_formula_weight     575.60
_chemical_melting_point     ?
_symmetry_cell_setting     monoclinic
_symmetry_space_group_name_H-M     'P 21/n'
_symmetry_space_group_name_Hall     '-P 2yn'
loop_
    _symmetry_equiv_pos_as_xyz
    'x, y, z'
    'x+1/2, -y+1/2, z+1/2'
    '-x, -y, -z'
    '-x-1/2, y-1/2, -z-1/2'
_cell_length_a     9.9704(8)
_cell_length_b     13.9954(11)
_cell_length_c     15.8815(12)
_cell_angle_alpha     90.00
_cell_angle_beta     105.8150(10)
_cell_angle_gamma     90.00
_cell_volume     2132.2(3)
_cell_formula_units_Z     4
_cell_measurement_reflns_used     6099
_cell_measurement_theta_min     2.6
_cell_measurement_theta_max     28.2
_cell_measurement_temperature     100(2)
_exptl_crystal_description     Prism
_exptl_crystal_colour     Yellow
_exptl_crystal_size_max     0.35
_exptl_crystal_size_mid     0.30
_exptl_crystal_size_min     0.25
_exptl_crystal_density_diffrn     1.793
_exptl_crystal_density_meas     ?
_exptl_crystal_density_method     'not measured'
_exptl_crystal_F_000     1144
_exptl_absorpt_coefficient_mu     4.925
_exptl_absorpt_correction_type     multi-scan
_exptl_absorpt_process_details     '(SADABS; Sheldrick, 1996)'
_exptl_absorpt_correction_T_min     0.2775
_exptl_absorpt_correction_T_max     0.3723
_diffrn_ambient_temperature     100(2)
_diffrn_radiation_type     MoK\a
_diffrn_radiation_wavelength     0.71073
_diffrn_radiation_source     'fine-focus sealed tube'
_diffrn_radiation_monochromator     graphite
_diffrn_measurement_device_type     'Bruker SMART APEX'
_diffrn_measurement_method     '\w scans'
_diffrn_detector_area_resol_mean     ?
_diffrn_reflns_number     19908
_diffrn_reflns_av_R_equivalents     0.0396
_diffrn_reflns_av_sigmaI/netI     0.0369
_diffrn_reflns_theta_min     1.97
_diffrn_reflns_theta_max     27.49
_diffrn_reflns_theta_full     27.49
_diffrn_measured_fraction_theta_max     1.000
_diffrn_measured_fraction_theta_full     1.000
_diffrn_reflns_limit_h_min     -12
_diffrn_reflns_limit_h_max     12
_diffrn_reflns_limit_k_min     -18
_diffrn_reflns_limit_k_max     18
_diffrn_reflns_limit_l_min     -19
_diffrn_reflns_limit_l_max     20
_diffrn_standards_number     0
_diffrn_standards_interval_count     0
_diffrn_standards_interval_time     0
_diffrn_standards_decay_%     0
_reflns_number_total     4889
_reflns_number_gt     4044
_reflns_threshold_expression     I>2\s(I)
_refine_ls_structure_factor_coef     Fsqd
_refine_ls_matrix_type     full
_refine_ls_R_factor_all     0.0370
_refine_ls_R_factor_gt     0.0253
_refine_ls_wR_factor_gt     0.0534
_refine_ls_wR_factor_ref     0.0565
_refine_ls_goodness_of_fit_ref     1.028
_refine_ls_restrained_S_all     1.028
_refine_ls_number_reflns     4889
_refine_ls_number_parameters     267
_refine_ls_number_restraints     0
_refine_ls_hydrogen_treatment     constr
_refine_ls_weighting_scheme     calc
_refine_ls_weighting_details
         'calc w=1/[\s^2^(Fo^2^)+(0.0224P)^2^+0.8543P] where P=(Fo^2^+2Fc^2^)/3'
_atom_sites_solution_hydrogens     geom
_atom_sites_solution_primary     direct
_atom_sites_solution_secondary     difmap
_refine_ls_shift/su_max     0.001
_refine_ls_shift/su_mean     0.001
_refine_diff_density_max     0.486
_refine_diff_density_min     -0.372
_refine_ls_extinction_method     none
_refine_ls_extinction_coef     ?
loop_
    _atom_type_symbol
    _atom_type_description
    _atom_type_scat_dispersion_real
    _atom_type_scat_dispersion_imag
    _atom_type_scat_source
    'C' 'C' 0.0033 0.0016
                         'International Tables Vol C Tables 4.2.6.8 and 6.1.1.4'
    'H' 'H' 0.0000 0.0000
                         'International Tables Vol C Tables 4.2.6.8 and 6.1.1.4'
    'N' 'N' 0.0061 0.0033
                         'International Tables Vol C Tables 4.2.6.8 and 6.1.1.4'
    'O' 'O' 0.0106 0.0060
                         'International Tables Vol C Tables 4.2.6.8 and 6.1.1.4'
    'Zn' 'Zn' 0.2839 1.4301
                         'International Tables Vol C Tables 4.2.6.8 and 6.1.1.4'
    'Br' 'Br' -0.2901 2.4595
                         'International Tables Vol C Tables 4.2.6.8 and 6.1.1.4'
_computing_data_collection     'APEX2 (Bruker, 2009)'
_computing_cell_refinement     'SAINT (Bruker, 2009)'
_computing_data_reduction     'SAINT (Bruker, 2009)'
_computing_structure_solution     'SHELXS97 (Sheldrick, 2008)'
_computing_structure_refinement     'SHELXL97 (Sheldrick, 2008)'
_computing_molecular_graphics     'X-SEED (Barbour, 2001)'
_computing_publication_material     'publCIF (Westrip, 2010)'
loop_
    _atom_site_type_symbol
    _atom_site_label
    _atom_site_fract_x
    _atom_site_fract_y
    _atom_site_fract_z
    _atom_site_U_iso_or_equiv
    _atom_site_adp_type
    _atom_site_calc_flag
    _atom_site_refinement_flags
    _atom_site_occupancy
    _atom_site_disorder_assembly
    _atom_site_disorder_group
    Br Br1 1.00294(2) 0.228905(17) 0.184698(15) 0.01708(6) Uani d . 1 . .
    Br Br2 1.12097(3) 0.497149(17) 0.227454(16) 0.02018(7) Uani d . 1 . .
    Zn Zn1 0.99449(3) 0.369708(19) 0.266658(17) 0.01403(7) Uani d . 1 . .
    O O1 0.79813(16) 0.40171(12) 0.25997(10) 0.0166(4) Uani d . 1 . .
    O O2 0.58392(16) 0.36051(12) 0.13590(10) 0.0155(3) Uani d . 1 . .
    H H2 0.6590 0.3718 0.1741 0.023 Uiso calc R 1 . .
    O O3 0.30839(18) 0.27619(14) 0.15184(11) 0.0255(4) Uani d . 1 . .
    H H3 0.2240 0.2660 0.1482 0.038 Uiso calc R 1 . .
    N N1 1.01652(19) 0.36488(13) 0.39831(12) 0.0120(4) Uani d . 1 . .
    N N2 0.35285(19) 0.35026(13) 0.00209(12) 0.0129(4) Uani d . 1 . .
    H H2N 0.3540 0.3348 0.0547 0.015 Uiso calc R 1 . .
    C C1 0.8930(2) 0.38963(15) 0.41453(15) 0.0124(5) Uani d . 1 . .
    C C2 0.7784(2) 0.40932(16) 0.33955(15) 0.0141(5) Uani d . 1 . .
    C C3 0.6537(2) 0.43641(17) 0.35416(16) 0.0168(5) Uani d . 1 . .
    H H3a 0.5762 0.4505 0.3058 0.020 Uiso calc R 1 . .
    C C4 0.6399(3) 0.44345(17) 0.43988(16) 0.0181(5) Uani d . 1 . .
    H H4 0.5525 0.4619 0.4480 0.022 Uiso calc R 1 . .
    C C5 0.7483(3) 0.42455(17) 0.51175(16) 0.0185(5) Uani d . 1 . .
    H H5 0.7362 0.4295 0.5689 0.022 Uiso calc R 1 . .
    C C6 0.8786(2) 0.39750(16) 0.50003(15) 0.0143(5) Uani d . 1 . .
    C C7 0.9995(3) 0.37848(16) 0.56932(15) 0.0169(5) Uani d . 1 . .
    H H7 0.9952 0.3826 0.6283 0.020 Uiso calc R 1 . .
    C C8 1.1213(3) 0.35443(16) 0.55191(15) 0.0157(5) Uani d . 1 . .
    H H8 1.2016 0.3415 0.5987 0.019 Uiso calc R 1 . .
    C C9 1.1288(2) 0.34858(15) 0.46464(15) 0.0140(5) Uani d . 1 . .
    C C10 1.2609(2) 0.32358(17) 0.44237(16) 0.0177(5) Uani d . 1 . .
    H H10A 1.2913 0.3781 0.4135 0.027 Uiso calc R 1 . .
    H H10B 1.2447 0.2683 0.4030 0.027 Uiso calc R 1 . .
    H H10C 1.3332 0.3079 0.4961 0.027 Uiso calc R 1 . .
    C C11 0.4758(2) 0.37589(15) -0.01425(15) 0.0124(5) Uani d . 1 . .
    C C12 0.5986(2) 0.38162(15) 0.05651(15) 0.0127(5) Uani d . 1 . .
    C C13 0.7208(2) 0.40884(16) 0.03862(15) 0.0144(5) Uani d . 1 . .
    H H13 0.8044 0.4129 0.0847 0.017 Uiso calc R 1 . .
    C C14 0.7223(2) 0.43073(16) -0.04781(16) 0.0157(5) Uani d . 1 . .
    H H14 0.8076 0.4494 -0.0588 0.019 Uiso calc R 1 . .
    C C15 0.6052(2) 0.42585(16) -0.11591(15) 0.0157(5) Uani d . 1 . .
    H H15 0.6090 0.4413 -0.1735 0.019 Uiso calc R 1 . .
    C C16 0.4782(2) 0.39768(15) -0.10042(15) 0.0133(5) Uani d . 1 . .
    C C17 0.3494(2) 0.39320(16) -0.16628(16) 0.0164(5) Uani d . 1 . .
    H H17 0.3470 0.4067 -0.2253 0.020 Uiso calc R 1 . .
    C C18 0.2294(3) 0.36989(16) -0.14609(16) 0.0178(5) Uani d . 1 . .
    H H18 0.1438 0.3684 -0.1908 0.021 Uiso calc R 1 . .
    C C19 0.2312(2) 0.34802(16) -0.05948(15) 0.0152(5) Uani d . 1 . .
    C C20 0.1026(2) 0.32331(18) -0.03312(17) 0.0212(5) Uani d . 1 . .
    H H20A 0.1008 0.3598 0.0192 0.032 Uiso calc R 1 . .
    H H20B 0.1025 0.2548 -0.0204 0.032 Uiso calc R 1 . .
    H H20C 0.0202 0.3392 -0.0809 0.032 Uiso calc R 1 . .
    C C21 0.3867(3) 0.27543(19) 0.24135(16) 0.0218(5) Uani d . 1 . .
    H H21A 0.4864 0.2742 0.2452 0.033 Uiso calc R 1 . .
    H H21B 0.3623 0.2186 0.2701 0.033 Uiso calc R 1 . .
    H H21C 0.3652 0.3329 0.2704 0.033 Uiso calc R 1 . .
loop_
    _atom_site_aniso_label
    _atom_site_aniso_U_11
    _atom_site_aniso_U_22
    _atom_site_aniso_U_33
    _atom_site_aniso_U_12
    _atom_site_aniso_U_13
    _atom_site_aniso_U_23
    Br1 0.01686(12) 0.02067(12) 0.01393(12) -0.00406(9) 0.00458(9) -0.00180(9)
    Br2 0.02141(13) 0.02021(12) 0.02170(14) -0.00056(10) 0.01060(11) 0.00474(10)
    Zn1 0.01209(14) 0.02082(14) 0.00922(14) -0.00032(11) 0.00298(10) 0.00126(11)
    O1 0.0102(8) 0.0304(9) 0.0080(8) 0.0014(7) 0.0003(6) 0.0007(7)
    O2 0.0124(8) 0.0244(9) 0.0078(8) -0.0009(7) -0.0005(6) 0.0012(7)
    O3 0.0159(9) 0.0454(12) 0.0159(9) -0.0032(9) 0.0056(7) 0.0036(8)
    N1 0.0126(9) 0.0126(9) 0.0103(9) -0.0021(8) 0.0024(8) 0.0006(7)
    N2 0.0143(10) 0.0131(9) 0.0103(10) 0.0007(8) 0.0019(8) 0.0002(7)
    C1 0.0154(12) 0.0108(10) 0.0119(11) -0.0042(9) 0.0051(9) -0.0005(8)
    C2 0.0157(12) 0.0144(11) 0.0119(12) -0.0035(9) 0.0032(9) 0.0000(9)
    C3 0.0130(11) 0.0203(12) 0.0154(12) -0.0033(9) 0.0011(10) 0.0006(9)
    C4 0.0150(12) 0.0197(12) 0.0217(13) -0.0031(10) 0.0084(10) -0.0042(10)
    C5 0.0270(14) 0.0165(12) 0.0152(12) -0.0053(10) 0.0113(11) -0.0031(10)
    C6 0.0189(12) 0.0124(11) 0.0116(11) -0.0042(9) 0.0043(10) 0.0006(9)
    C7 0.0262(13) 0.0152(12) 0.0090(12) -0.0049(10) 0.0045(10) -0.0006(9)
    C8 0.0197(12) 0.0131(11) 0.0120(12) -0.0016(9) 0.0003(10) 0.0007(9)
    C9 0.0177(12) 0.0097(11) 0.0144(12) -0.0032(9) 0.0039(10) 0.0010(9)
    C10 0.0158(12) 0.0202(12) 0.0153(13) 0.0008(10) 0.0013(10) 0.0005(10)
    C11 0.0160(12) 0.0095(10) 0.0118(11) 0.0033(9) 0.0041(9) -0.0007(8)
    C12 0.0153(11) 0.0120(11) 0.0100(11) 0.0022(9) 0.0018(9) -0.0016(8)
    C13 0.0114(11) 0.0165(11) 0.0140(12) 0.0022(9) 0.0012(9) -0.0018(9)
    C14 0.0142(12) 0.0155(11) 0.0199(13) 0.0023(9) 0.0090(10) -0.0004(9)
    C15 0.0212(13) 0.0161(11) 0.0112(12) 0.0023(10) 0.0065(10) -0.0001(9)
    C16 0.0168(12) 0.0108(10) 0.0115(11) 0.0049(9) 0.0021(9) -0.0008(9)
    C17 0.0217(13) 0.0139(11) 0.0134(12) 0.0052(9) 0.0042(10) -0.0012(9)
    C18 0.0175(12) 0.0186(12) 0.0144(12) 0.0021(10) -0.0009(10) -0.0022(9)
    C19 0.0152(12) 0.0114(11) 0.0175(13) 0.0007(9) 0.0017(10) -0.0005(9)
    C20 0.0145(12) 0.0254(13) 0.0220(14) -0.0006(10) 0.0023(11) 0.0035(11)
    C21 0.0207(13) 0.0275(14) 0.0160(13) -0.0011(11) 0.0032(10) 0.0022(10)
loop_
    _geom_bond_atom_site_label_1
    _geom_bond_atom_site_label_2
    _geom_bond_site_symmetry_2
    _geom_bond_distance
    _geom_bond_publ_flag
    Br1 Zn1 . 2.3758(4) ?
    Br2 Zn1 . 2.3637(4) ?
    Zn1 O1 . 1.9828(16) ?
    Zn1 N1 . 2.0431(19) ?
    O1 C2 . 1.335(3) ?
    O2 C12 . 1.341(3) ?
    O2 H2 . 0.8400 ?
    O3 C21 . 1.423(3) ?
    O3 H3 . 0.8400 ?
    N1 C9 . 1.331(3) ?
    N1 C1 . 1.370(3) ?
    N2 C19 . 1.335(3) ?
    N2 C11 . 1.368(3) ?
    N2 H2N . 0.8600 ?
    C1 C6 . 1.408(3) ?
    C1 C2 . 1.434(3) ?
    C2 C3 . 1.379(3) ?
    C3 C4 . 1.409(3) ?
    C3 H3a . 0.9500 ?
    C4 C5 . 1.367(3) ?
    C4 H4 . 0.9500 ?
    C5 C6 . 1.414(3) ?
    C5 H5 . 0.9500 ?
    C6 C7 . 1.418(3) ?
    C7 C8 . 1.359(3) ?
    C7 H7 . 0.9500 ?
    C8 C9 . 1.411(3) ?
    C8 H8 . 0.9500 ?
    C9 C10 . 1.496(3) ?
    C10 H10A . 0.9800 ?
    C10 H10B . 0.9800 ?
    C10 H10C . 0.9800 ?
    C11 C16 . 1.409(3) ?
    C11 C12 . 1.421(3) ?
    C12 C13 . 1.378(3) ?
    C13 C14 . 1.411(3) ?
    C13 H13 . 0.9500 ?
    C14 C15 . 1.359(3) ?
    C14 H14 . 0.9500 ?
    C15 C16 . 1.411(3) ?
    C15 H15 . 0.9500 ?
    C16 C17 . 1.419(3) ?
    C17 C18 . 1.360(3) ?
    C17 H17 . 0.9500 ?
    C18 C19 . 1.404(3) ?
    C18 H18 . 0.9500 ?
    C19 C20 . 1.494(3) ?
    C20 H20A . 0.9800 ?
    C20 H20B . 0.9800 ?
    C20 H20C . 0.9800 ?
    C21 H21A . 0.9800 ?
    C21 H21B . 0.9800 ?
    C21 H21C . 0.9800 ?
loop_
    _geom_angle_atom_site_label_1
    _geom_angle_atom_site_label_2
    _geom_angle_atom_site_label_3
    _geom_angle_site_symmetry_1
    _geom_angle_site_symmetry_3
    _geom_angle
    _geom_angle_publ_flag
    O1 Zn1 N1 . . 83.77(7) ?
    O1 Zn1 Br2 . . 113.91(5) ?
    N1 Zn1 Br2 . . 112.22(5) ?
    O1 Zn1 Br1 . . 109.87(5) ?
    N1 Zn1 Br1 . . 121.55(5) ?
    Br2 Zn1 Br1 . . 112.362(14) ?
    C2 O1 Zn1 . . 111.41(13) ?
    C12 O2 H2 . . 109.5 ?
    C21 O3 H3 . . 109.5 ?
    C9 N1 C1 . . 119.98(19) ?
    C9 N1 Zn1 . . 130.41(16) ?
    C1 N1 Zn1 . . 109.43(14) ?
    C19 N2 C11 . . 123.3(2) ?
    C19 N2 H2N . . 118.3 ?
    C11 N2 H2N . . 118.3 ?
    N1 C1 C6 . . 122.3(2) ?
    N1 C1 C2 . . 116.5(2) ?
    C6 C1 C2 . . 121.2(2) ?
    O1 C2 C3 . . 123.6(2) ?
    O1 C2 C1 . . 118.8(2) ?
    C3 C2 C1 . . 117.6(2) ?
    C2 C3 C4 . . 120.8(2) ?
    C2 C3 H3a . . 119.6 ?
    C4 C3 H3a . . 119.6 ?
    C5 C4 C3 . . 122.0(2) ?
    C5 C4 H4 . . 119.0 ?
    C3 C4 H4 . . 119.0 ?
    C4 C5 C6 . . 119.2(2) ?
    C4 C5 H5 . . 120.4 ?
    C6 C5 H5 . . 120.4 ?
    C1 C6 C5 . . 119.1(2) ?
    C1 C6 C7 . . 116.5(2) ?
    C5 C6 C7 . . 124.4(2) ?
    C8 C7 C6 . . 120.4(2) ?
    C8 C7 H7 . . 119.8 ?
    C6 C7 H7 . . 119.8 ?
    C7 C8 C9 . . 120.3(2) ?
    C7 C8 H8 . . 119.9 ?
    C9 C8 H8 . . 119.9 ?
    N1 C9 C8 . . 120.6(2) ?
    N1 C9 C10 . . 117.2(2) ?
    C8 C9 C10 . . 122.1(2) ?
    C9 C10 H10A . . 109.5 ?
    C9 C10 H10B . . 109.5 ?
    H10A C10 H10B . . 109.5 ?
    C9 C10 H10C . . 109.5 ?
    H10A C10 H10C . . 109.5 ?
    H10B C10 H10C . . 109.5 ?
    N2 C11 C16 . . 119.6(2) ?
    N2 C11 C12 . . 119.2(2) ?
    C16 C11 C12 . . 121.1(2) ?
    O2 C12 C13 . . 125.7(2) ?
    O2 C12 C11 . . 116.1(2) ?
    C13 C12 C11 . . 118.2(2) ?
    C12 C13 C14 . . 120.4(2) ?
    C12 C13 H13 . . 119.8 ?
    C14 C13 H13 . . 119.8 ?
    C15 C14 C13 . . 121.9(2) ?
    C15 C14 H14 . . 119.0 ?
    C13 C14 H14 . . 119.0 ?
    C14 C15 C16 . . 119.5(2) ?
    C14 C15 H15 . . 120.3 ?
    C16 C15 H15 . . 120.3 ?
    C11 C16 C15 . . 118.9(2) ?
    C11 C16 C17 . . 117.1(2) ?
    C15 C16 C17 . . 124.0(2) ?
    C18 C17 C16 . . 120.9(2) ?
    C18 C17 H17 . . 119.5 ?
    C16 C17 H17 . . 119.5 ?
    C17 C18 C19 . . 120.4(2) ?
    C17 C18 H18 . . 119.8 ?
    C19 C18 H18 . . 119.8 ?
    N2 C19 C18 . . 118.6(2) ?
    N2 C19 C20 . . 118.6(2) ?
    C18 C19 C20 . . 122.8(2) ?
    C19 C20 H20A . . 109.5 ?
    C19 C20 H20B . . 109.5 ?
    H20A C20 H20B . . 109.5 ?
    C19 C20 H20C . . 109.5 ?
    H20A C20 H20C . . 109.5 ?
    H20B C20 H20C . . 109.5 ?
    O3 C21 H21A . . 109.5 ?
    O3 C21 H21B . . 109.5 ?
    H21A C21 H21B . . 109.5 ?
    O3 C21 H21C . . 109.5 ?
    H21A C21 H21C . . 109.5 ?
    H21B C21 H21C . . 109.5 ?
loop_
    _geom_torsion_atom_site_label_1
    _geom_torsion_atom_site_label_2
    _geom_torsion_atom_site_label_3
    _geom_torsion_atom_site_label_4
    _geom_torsion_site_symmetry_1
    _geom_torsion_site_symmetry_2
    _geom_torsion_site_symmetry_3
    _geom_torsion_site_symmetry_4
    _geom_torsion
    _geom_torsion_publ_flag
    N1 Zn1 O1 C2 . . . . 3.23(14) ?
    Br2 Zn1 O1 C2 . . . . -108.35(14) ?
    Br1 Zn1 O1 C2 . . . . 124.58(13) ?
    O1 Zn1 N1 C9 . . . . -178.0(2) ?
    Br2 Zn1 N1 C9 . . . . -64.7(2) ?
    Br1 Zn1 N1 C9 . . . . 72.5(2) ?
    O1 Zn1 N1 C1 . . . . -2.90(14) ?
    Br2 Zn1 N1 C1 . . . . 110.42(13) ?
    Br1 Zn1 N1 C1 . . . . -112.43(13) ?
    C9 N1 C1 C6 . . . . -0.9(3) ?
    Zn1 N1 C1 C6 . . . . -176.60(17) ?
    C9 N1 C1 C2 . . . . 177.82(19) ?
    Zn1 N1 C1 C2 . . . . 2.1(2) ?
    Zn1 O1 C2 C3 . . . . 176.09(18) ?
    Zn1 O1 C2 C1 . . . . -3.1(2) ?
    N1 C1 C2 O1 . . . . 0.6(3) ?
    C6 C1 C2 O1 . . . . 179.3(2) ?
    N1 C1 C2 C3 . . . . -178.6(2) ?
    C6 C1 C2 C3 . . . . 0.1(3) ?
    O1 C2 C3 C4 . . . . -179.7(2) ?
    C1 C2 C3 C4 . . . . -0.6(3) ?
    C2 C3 C4 C5 . . . . 0.4(4) ?
    C3 C4 C5 C6 . . . . 0.3(4) ?
    N1 C1 C6 C5 . . . . 179.2(2) ?
    C2 C1 C6 C5 . . . . 0.6(3) ?
    N1 C1 C6 C7 . . . . 0.1(3) ?
    C2 C1 C6 C7 . . . . -178.6(2) ?
    C4 C5 C6 C1 . . . . -0.7(3) ?
    C4 C5 C6 C7 . . . . 178.4(2) ?
    C1 C6 C7 C8 . . . . 0.2(3) ?
    C5 C6 C7 C8 . . . . -178.9(2) ?
    C6 C7 C8 C9 . . . . 0.3(3) ?
    C1 N1 C9 C8 . . . . 1.4(3) ?
    Zn1 N1 C9 C8 . . . . 176.10(15) ?
    C1 N1 C9 C10 . . . . -178.93(19) ?
    Zn1 N1 C9 C10 . . . . -4.3(3) ?
    C7 C8 C9 N1 . . . . -1.1(3) ?
    C7 C8 C9 C10 . . . . 179.2(2) ?
    C19 N2 C11 C16 . . . . -2.7(3) ?
    C19 N2 C11 C12 . . . . 176.3(2) ?
    N2 C11 C12 O2 . . . . 0.2(3) ?
    C16 C11 C12 O2 . . . . 179.15(19) ?
    N2 C11 C12 C13 . . . . -179.13(19) ?
    C16 C11 C12 C13 . . . . -0.2(3) ?
    O2 C12 C13 C14 . . . . -179.0(2) ?
    C11 C12 C13 C14 . . . . 0.3(3) ?
    C12 C13 C14 C15 . . . . -0.1(3) ?
    C13 C14 C15 C16 . . . . -0.3(3) ?
    N2 C11 C16 C15 . . . . 178.7(2) ?
    C12 C11 C16 C15 . . . . -0.2(3) ?
    N2 C11 C16 C17 . . . . 1.1(3) ?
    C12 C11 C16 C17 . . . . -177.8(2) ?
    C14 C15 C16 C11 . . . . 0.4(3) ?
    C14 C15 C16 C17 . . . . 177.9(2) ?
    C11 C16 C17 C18 . . . . 0.8(3) ?
    C15 C16 C17 C18 . . . . -176.8(2) ?
    C16 C17 C18 C19 . . . . -1.2(3) ?
    C11 N2 C19 C18 . . . . 2.2(3) ?
    C11 N2 C19 C20 . . . . -177.2(2) ?
    C17 C18 C19 N2 . . . . -0.3(3) ?
    C17 C18 C19 C20 . . . . 179.1(2) ?
loop_
    _geom_hbond_atom_site_label_D
    _geom_hbond_atom_site_label_H
    _geom_hbond_atom_site_label_A
    _geom_hbond_site_symmetry_A
    _geom_hbond_distance_DH
    _geom_hbond_distance_HA
    _geom_hbond_distance_DA
    _geom_hbond_angle_DHA
    _geom_hbond_publ_flag
    O2 H2 O1 . 0.84 1.71 2.546(2) 172 yes
    O3 H3 Br1 1_455 0.84 2.48 3.2941(17) 163 yes
    N2 H2n O3 . 0.86 1.91 2.739(3) 162 yes
