# Supplementary material for: 8-Hy­droxy-2-methyl­quinolinium dibromido(2-methyl­quinolin-8-olato-κ2 N,O)zincate(II) methanol monosolvate
Source: Acta Crystallogr Sect E Struct Rep Online. 2010 Sep 18;66(Pt 10):m1276. doi: 10.1107/S1600536810036706 (PMC2983420; doi:10.1107/S1600536810036706)
Supplement: Supplementary file 2 [file e-66-m1276-Isup2.hkl]

# 
# h,k,l, Fc-squared, Fo-squared, sigma(Fo-squared) and status flag 
# 
data_I
_shelx_title '  P21/n' 
_shelx_refln_list_code          4 
_shelx_F_calc_maximum      386.69 
_exptl_crystal_F_000      1144.00 
_reflns_d_resolution_high  0.7697 
 
loop_ 
 _symmetry_equiv_pos_as_xyz 
 'x, y, z' 
 'x+1/2, -y+1/2, z+1/2' 
 '-x, -y, -z' 
 '-x-1/2, y-1/2, -z-1/2' 
 
_cell_length_a     9.9704 
_cell_length_b    13.9954 
_cell_length_c    15.8815 
_cell_angle_alpha  90.000 
_cell_angle_beta  105.815 
_cell_angle_gamma  90.000 
 
_shelx_F_squared_multiplier     1.000 
 
loop_ 
 _refln_index_h 
 _refln_index_k 
 _refln_index_l 
 _refln_F_squared_calc 
 _refln_F_squared_meas 
 _refln_F_squared_sigma 
 _refln_observed_status 
   2   0   0    23208.33    24371.20    551.18 o 
   4   0   0     5721.88     6048.57    261.95 o 
   6   0   0    16634.54    17037.27    552.46 o 
   8   0   0    56235.36    55570.02   1273.27 o 
  10   0   0    14759.72    14761.36    383.96 o 
  12   0   0      803.15      874.01    154.28 o 
   1   1   0    14035.03    14005.99    228.09 o 
   2   1   0       40.20      169.38     24.57 o 
   3   1   0       71.00      101.30     21.41 o 
   4   1   0     2217.36     2398.09     59.34 o 
   5   1   0       52.91       36.00     11.01 o 
   6   1   0      366.92      380.74     26.34 o 
   7   1   0     4328.73     4218.52     83.55 o 
   8   1   0      652.13      625.74     49.24 o 
   9   1   0     8043.86     7893.96    221.27 o 
  10   1   0        3.86      -17.18     43.17 o 
  11   1   0       28.33       36.39     61.82 o 
  12   1   0       87.20      110.98     85.32 o 
   0   2   0        8.12       35.00      7.43 o 
   1   2   0      584.25      704.80     19.77 o 
   2   2   0    16615.43    17238.92    228.44 o 
   3   2   0       46.82       54.72     10.03 o 
   4   2   0    35370.80    33821.96   1320.39 o 
   5   2   0      863.68      724.33     63.37 o 
   6   2   0     8474.40     8501.47    138.80 o 
   7   2   0       37.94       52.55     20.87 o 
   8   2   0        4.61      -23.01     22.67 o 
   9   2   0      724.60      661.53     65.57 o 
  10   2   0     2100.30     2077.75    120.90 o 
  11   2   0      279.10      308.16     71.53 o 
  12   2   0     4540.14     4833.33    166.79 o 
   1   3   0      541.58      534.66     36.77 o 
   2   3   0     2256.65     2359.78     39.35 o 
   3   3   0    10271.14    10277.92    142.26 o 
   4   3   0      186.66      292.18     29.88 o 
   5   3   0     9540.78     9287.63    135.31 o 
   6   3   0      927.83      880.36     35.13 o 
   7   3   0       70.44      111.26     23.28 o 
   8   3   0     1389.06     1388.66     51.87 o 
   9   3   0       24.98       17.43     28.83 o 
  10   3   0      207.05       90.39     51.83 o 
  11   3   0      394.76      452.17     74.52 o 
  12   3   0      534.88      555.78     85.33 o 
   0   4   0    25114.07    26005.73    695.60 o 
   1   4   0    40086.83    41977.01    548.88 o 
   2   4   0       87.12       90.13     15.74 o 
   3   4   0      944.12     1084.25     27.04 o 
   4   4   0    10603.51    10799.97    152.97 o 
   5   4   0       39.13       47.73     17.04 o 
   6   4   0       31.57       56.32     28.71 o 
   7   4   0     1471.13     1515.12     49.12 o 
   8   4   0      329.05      333.96     47.66 o 
   9   4   0       14.10       10.33     37.64 o 
  10   4   0       10.06      -29.73     34.77 o 
  11   4   0        5.78      -14.37     73.48 o 
  12   4   0      747.34      953.73    144.93 o 
   1   5   0     1409.74     1366.91     29.98 o 
   2   5   0        5.43       27.55     15.78 o 
   3   5   0    23504.13    23399.54    313.52 o 
   4   5   0       29.03       74.53     31.32 o 
   5   5   0    31639.33    31056.15    416.52 o 
   6   5   0        7.25       15.03     20.37 o 
   7   5   0      799.27      834.01     43.19 o 
   8   5   0     1813.62     1649.51     60.83 o 
   9   5   0      840.78      837.74     60.25 o 
  10   5   0      331.38      293.20    113.69 o 
  11   5   0     3545.61     3729.04    182.06 o 
   0   6   0      412.43      443.98     27.00 o 
   1   6   0        7.98       31.26     13.30 o 
   2   6   0       38.30       80.17     13.81 o 
   3   6   0      418.21      497.92     30.19 o 
   4   6   0    19674.52    19742.26    270.13 o 
   5   6   0       15.51       23.94     17.70 o 
   6   6   0     2810.65     2828.44     71.03 o 
   7   6   0      363.01      355.23     42.70 o 
   8   6   0      634.71      586.89     46.40 o 
   9   6   0     1546.15     1489.82     94.02 o 
  10   6   0      624.61      579.80     81.37 o 
  11   6   0      244.73      143.55     50.99 o 
   1   7   0    61665.50    61915.81    811.27 o 
   2   7   0     4650.60     5073.62     81.61 o 
   3   7   0     2883.04     2782.88     58.09 o 
   4   7   0       13.79       17.71     15.00 o 
   5   7   0     5255.62     5225.76    102.66 o 
   6   7   0       70.20      123.38     31.52 o 
   7   7   0    17790.46    17686.73    283.13 o 
   8   7   0      126.63      156.10     39.60 o 
   9   7   0    18055.85    18336.46    338.29 o 
  10   7   0      576.93      696.90     88.89 o 
  11   7   0      666.82      693.30     93.79 o 
   0   8   0    58033.82    57687.52   1073.02 o 
   1   8   0     5799.80     6315.24     99.25 o 
   2   8   0    26605.73    26831.78    362.60 o 
   3   8   0       83.69      112.44     16.81 o 
   4   8   0     1001.28     1008.50     53.95 o 
   5   8   0       17.15       63.24     30.52 o 
   6   8   0     7312.19     7196.78    135.37 o 
   7   8   0      914.74     1024.44     65.82 o 
   8   8   0    13196.42    13291.28    228.28 o 
   9   8   0      448.59      483.49     79.88 o 
  10   8   0     6136.33     6601.40    197.56 o 
  11   8   0      388.84      222.24     86.90 o 
   1   9   0      198.55      187.87     22.80 o 
   2   9   0      884.20      883.26     34.06 o 
   3   9   0     9069.79     8818.17    152.27 o 
   4   9   0        7.36        0.55     28.38 o 
   5   9   0     5966.52     5926.36    118.90 o 
   6   9   0      163.15      183.74     38.52 o 
   7   9   0        8.70       53.78     40.07 o 
   8   9   0      507.59      618.29     53.55 o 
   9   9   0      221.24      278.64     66.19 o 
  10   9   0       29.79       -0.87     79.46 o 
   0  10   0      561.80      526.42     43.56 o 
   1  10   0     1733.24     1722.21     55.73 o 
   2  10   0     1334.47     1297.65     65.18 o 
   3  10   0      657.83      698.22     41.99 o 
   4  10   0     5558.80     5554.90    128.37 o 
   5  10   0      226.36      208.02     37.86 o 
   6  10   0     1236.13     1232.63     58.24 o 
   7  10   0       95.26       55.21     43.09 o 
   8  10   0       63.38        2.10     54.50 o 
   9  10   0       17.49       -6.93     58.12 o 
  10  10   0       57.36      -56.24     97.53 o 
   1  11   0     4889.55     4911.20    107.69 o 
   2  11   0      975.24      982.73     48.48 o 
   3  11   0     2479.52     2521.46     74.12 o 
   4  11   0       29.03       61.57     34.20 o 
   5  11   0     2212.44     2176.73     87.29 o 
   6  11   0       28.88       70.45     41.95 o 
   7  11   0      735.49      654.34     56.64 o 
   8  11   0        0.01       -1.48     57.89 o 
   9  11   0      840.12      926.07     80.41 o 
   0  12   0      125.32      117.76     44.44 o 
   1  12   0       59.27       54.21     34.81 o 
   2  12   0     6517.18     6623.45    145.97 o 
   3  12   0      176.56      205.66     39.66 o 
   4  12   0     7887.35     7909.54    152.86 o 
   5  12   0       61.69       96.82     42.49 o 
   6  12   0     3189.34     3139.37     94.66 o 
   7  12   0       87.68       76.04     48.05 o 
   8  12   0       50.89       -7.85     60.94 o 
   9  12   0      243.93      231.44     72.20 o 
   1  13   0     1283.17     1270.52     58.73 o 
   2  13   0      337.74      324.52     44.01 o 
   3  13   0     7510.55     7524.28    166.44 o 
   4  13   0       72.10       88.66     44.10 o 
   5  13   0     7795.52     7886.84    179.58 o 
   6  13   0       55.00       19.91     47.77 o 
   7  13   0      605.58      611.64     61.29 o 
   8  13   0       15.37       -3.15     63.57 o 
   0  14   0     8786.89     8560.10    261.63 o 
   1  14   0      225.34      264.85     45.80 o 
   2  14   0      487.68      504.51     50.84 o 
   3  14   0     1019.64      942.87     67.18 o 
   4  14   0      219.68      213.91     58.90 o 
   5  14   0      635.50      542.90     53.60 o 
   6  14   0      214.64      280.20     56.60 o 
   7  14   0      152.74      129.22     58.44 o 
   1  15   0     9699.09     9885.98    210.02 o 
   2  15   0      322.57      328.58     53.09 o 
   3  15   0     3741.54     3538.06    104.45 o 
   4  15   0      141.70      256.18     60.91 o 
   5  15   0     2347.54     2475.47    103.13 o 
   6  15   0        6.61      -18.56     60.60 o 
   7  15   0     6020.73     6159.68    154.15 o 
   0  16   0     1714.14     1619.53    226.88 o 
   1  16   0       11.62       60.46     57.56 o 
   2  16   0      609.70      698.74     71.76 o 
   3  16   0      322.84      218.71     55.46 o 
   4  16   0      372.86      465.17     63.29 o 
   5  16   0      400.62      367.59     63.03 o 
   1  17   0       20.27       -8.83     63.56 o 
   2  17   0     1058.00     1008.05     81.29 o 
   3  17   0      743.38      879.30     81.68 o 
   4  17   0       63.07       -2.99     67.08 o 
   0  18   0     1912.95     2069.31    152.61 o 
   1  18   0        1.95       -7.33     68.97 o 
 -11   0   1     1397.75     1523.56    106.56 o 
  -9   0   1      331.24      352.85     62.01 o 
  -7   0   1     3064.59     3205.74     97.75 o 
  -5   0   1     2483.55     2498.24     68.35 o 
  -3   0   1    13062.82    13412.49    256.58 o 
   1   0   1    17248.93    17893.81    551.86 o 
   3   0   1     2259.11     2526.84    107.00 o 
   5   0   1     6087.08     6156.67    133.21 o 
   7   0   1     4899.79     4425.07    290.29 o 
   9   0   1      705.91      557.11    200.87 o 
  11   0   1      678.71      527.45    348.42 o 
 -12   1   1      107.69       50.41     82.96 o 
 -11   1   1     3165.42     3268.48    121.93 o 
 -10   1   1      799.57      767.38     56.25 o 
  -9   1   1     5016.00     5093.29     96.09 o 
  -8   1   1      151.11      158.26     28.42 o 
  -7   1   1    11063.51    11070.99    163.39 o 
  -6   1   1    18611.62    18094.38    272.99 o 
  -5   1   1    28320.08    28132.66    410.91 o 
  -4   1   1      230.71      350.79     18.51 o 
  -3   1   1    40343.08    40696.93    581.33 o 
  -2   1   1    10886.26    11516.41    188.98 o 
  -1   1   1    18606.46    18363.57    500.30 o 
   0   1   1      214.66      112.98      7.49 o 
   1   1   1    44278.34    45713.73    647.21 o 
   2   1   1    18257.87    18977.47    275.17 o 
   3   1   1    39367.48    40139.79    576.80 o 
   4   1   1     1778.30     1792.33     36.36 o 
   5   1   1    20762.21    20563.33    278.69 o 
   6   1   1     6231.29     6157.32    181.13 o 
   7   1   1    17572.58    17608.99    281.61 o 
   8   1   1      553.74      525.33     54.59 o 
   9   1   1     8923.82     8523.00    495.12 o 
  10   1   1      246.15      152.61     67.25 o 
  11   1   1     3948.32     3674.89    350.36 o 
  12   1   1        6.11      -12.66    127.99 o 
 -12   2   1      435.29      360.82     77.96 o 
 -11   2   1       31.07      -26.74     62.72 o 
 -10   2   1     1798.12     2034.38    115.50 o 
  -9   2   1      205.72      191.88     32.99 o 
  -8   2   1    10398.25    10504.63    159.94 o 
  -7   2   1     5963.21     5811.57     97.14 o 
  -6   2   1     1174.53     1198.06     36.65 o 
  -5   2   1     7640.42     7401.25    110.34 o 
  -4   2   1     1662.48     1666.14     41.75 o 
  -3   2   1      232.44      255.42     13.01 o 
  -2   2   1     1719.68     1585.35     33.29 o 
  -1   2   1      293.62      274.61     12.12 o 
   0   2   1    19239.52    20030.92    287.15 o 
   1   2   1     3111.70     3266.30     47.34 o 
   2   2   1     5225.39     5251.95     75.02 o 
   3   2   1    21783.73    22174.55    321.76 o 
   4   2   1     3759.46     3758.43     67.11 o 
   5   2   1       22.39       53.35     13.65 o 
   6   2   1     2972.40     3094.92     64.87 o 
   7   2   1     4217.75     4295.71    100.97 o 
   8   2   1     2021.09     2014.73     69.26 o 
   9   2   1     2600.30     2496.79     94.22 o 
  10   2   1     1809.39     1832.81    112.49 o 
  11   2   1     1291.24     1143.65    188.12 o 
  12   2   1      212.57      390.28    103.71 o 
 -12   3   1      285.55      242.10     78.96 o 
 -11   3   1        7.63       73.27     75.18 o 
 -10   3   1     6868.14     6975.61    249.85 o 
  -9   3   1      948.12      970.95     61.71 o 
  -8   3   1      966.15     1072.94     55.42 o 
  -7   3   1      718.16      719.14     33.27 o 
  -6   3   1      946.89      907.60     36.26 o 
  -5   3   1       54.97       73.92     16.25 o 
  -4   3   1      234.46      157.76     21.00 o 
  -3   3   1     4350.65     4594.42     75.50 o 
  -2   3   1    29904.69    30704.04    571.94 o 
  -1   3   1       81.77      131.19     11.53 o 
   0   3   1       16.14      186.97     89.27 o 
   1   3   1     1012.89     1063.11     23.70 o 
   2   3   1     9586.03     9812.08    134.63 o 
   3   3   1     4520.12     4798.29     72.59 o 
   4   3   1     1077.46     1081.59     29.30 o 
   5   3   1      185.30      183.78     21.04 o 
   6   3   1     5596.76     5487.18     99.33 o 
   7   3   1      641.03      607.14     39.46 o 
   8   3   1     1427.22     1405.46     70.46 o 
   9   3   1      917.94      916.23     57.73 o 
  10   3   1     2119.27     2114.17    105.13 o 
  11   3   1      435.02      422.82     76.28 o 
  12   3   1      470.59      415.86    137.25 o 
 -12   4   1        2.63        4.11     76.34 o 
 -11   4   1     5692.17     5984.01    193.26 o 
 -10   4   1        5.29       -2.76     58.57 o 
  -9   4   1     7500.92     7645.08    154.62 o 
  -8   4   1      843.68      804.75     51.14 o 
  -7   4   1      718.52      675.83     68.82 o 
  -6   4   1      862.17      843.23     35.04 o 
  -5   4   1      439.68      456.78     25.90 o 
  -4   4   1     1723.84     1746.90     40.62 o 
  -3   4   1    15662.91    16028.17    264.18 o 
  -2   4   1       25.49       76.92     13.28 o 
  -1   4   1   149525.59   138206.11   6423.27 o 
   0   4   1     1523.05     1660.90     31.48 o 
   1   4   1      209.12      380.17     36.29 o 
   2   4   1     1046.07     1103.13     25.67 o 
   3   4   1     2529.96     2558.54     45.49 o 
   4   4   1      364.25      351.10     23.11 o 
   5   4   1     1493.27     1487.63     39.38 o 
   6   4   1      876.58      867.46     39.50 o 
   7   4   1    10101.94    10034.52    152.60 o 
   8   4   1      129.36       87.89     38.86 o 
   9   4   1      258.21      208.40     59.37 o 
  10   4   1      604.74      580.52     75.80 o 
  11   4   1     1565.36     1651.27    104.93 o 
 -12   5   1       15.61        4.91     79.41 o 
 -11   5   1        0.79      101.97     71.59 o 
 -10   5   1     1998.61     1951.06    150.67 o 
  -9   5   1      156.53       82.08     35.43 o 
  -8   5   1      706.81      805.65     61.86 o 
  -7   5   1      224.70      281.37     37.44 o 
  -6   5   1     4001.96     3985.97     79.48 o 
  -5   5   1       31.31       23.61     16.46 o 
  -4   5   1     2700.52     3017.19     54.43 o 
  -3   5   1      760.34      822.22     63.51 o 
  -2   5   1     4987.88     4927.62     74.83 o 
  -1   5   1       75.52       78.27     11.50 o 
   0   5   1       39.32       55.09     11.54 o 
   1   5   1      351.97      354.15     20.51 o 
   2   5   1     9286.85     9306.24    131.76 o 
   3   5   1      417.45      504.05     33.75 o 
   4   5   1     1851.26     2054.94     43.77 o 
   5   5   1      583.28      661.94     33.03 o 
   6   5   1     1998.26     2076.44     50.71 o 
   7   5   1      404.01      424.18     30.67 o 
   8   5   1      977.56      978.82     58.36 o 
   9   5   1      412.03      360.66     65.01 o 
  10   5   1     1872.57     2127.62    142.21 o 
  11   5   1        6.63       33.11     76.00 o 
 -11   6   1       77.91      140.05     38.21 o 
 -10   6   1     6815.66     7249.65    252.42 o 
  -9   6   1     2275.02     2311.54    103.46 o 
  -8   6   1     8459.96     8404.99    174.15 o 
  -7   6   1     7428.87     7459.78    154.13 o 
  -6   6   1     7744.21     7532.21    134.87 o 
  -5   6   1     5039.47     5209.36     86.15 o 
  -4   6   1    19207.26    18827.79    287.08 o 
  -3   6   1      109.98      124.99     20.20 o 
  -2   6   1    19735.44    19592.21    265.15 o 
  -1   6   1     5604.69     5765.90    109.39 o 
   0   6   1    15061.25    14656.78    200.91 o 
   1   6   1     7731.52     7883.35    114.49 o 
   2   6   1    31060.60    31188.34    453.68 o 
   3   6   1     6411.23     6511.21     99.38 o 
   4   6   1    15950.91    15439.88    215.41 o 
   5   6   1     1515.26     1565.91     42.43 o 
   6   6   1     7790.02     7555.74    135.45 o 
   7   6   1       45.86       63.95     32.17 o 
   8   6   1     2103.50     2128.01     81.21 o 
   9   6   1       45.05       29.25     60.92 o 
  10   6   1     4296.15     4452.09    154.79 o 
  11   6   1     1405.44     1197.03    153.89 o 
 -11   7   1      733.88      630.83    136.61 o 
 -10   7   1      496.90      604.22     75.78 o 
  -9   7   1      912.75      945.43    122.06 o 
  -8   7   1       83.29       88.67     39.11 o 
  -7   7   1     2560.96     2528.38     73.65 o 
  -6   7   1     3042.84     2983.83     76.29 o 
  -5   7   1     7068.85     6735.24    122.59 o 
  -4   7   1      265.41      313.14     28.57 o 
  -3   7   1     6896.26     6580.00    115.67 o 
  -2   7   1    12822.35    12552.69    177.04 o 
  -1   7   1     7872.24     7793.13    144.31 o 
   0   7   1     2058.98     1999.11     43.08 o 
   1   7   1    13032.63    13373.12    187.10 o 
   2   7   1    10364.48    10311.88    162.43 o 
   3   7   1     4388.36     4504.65     75.79 o 
   4   7   1      119.83      113.74     19.35 o 
   5   7   1     9558.22     9313.94    158.88 o 
   6   7   1     3481.06     3461.61     92.42 o 
   7   7   1     3582.53     3570.69     88.67 o 
   8   7   1     1932.76     1884.81     82.19 o 
   9   7   1     3366.29     3302.67    166.02 o 
  10   7   1     1595.91     1510.77    105.54 o 
  11   7   1     1407.32     1470.62    170.94 o 
 -11   8   1       74.76       12.75     71.83 o 
 -10   8   1     1649.84     1540.63    105.66 o 
  -9   8   1      361.42      356.93     57.66 o 
  -8   8   1     3699.88     3626.92     97.29 o 
  -7   8   1     3298.84     3341.56     88.50 o 
  -6   8   1     1850.98     1850.98     62.55 o 
  -5   8   1     2722.52     2798.64     73.24 o 
  -4   8   1     2293.74     2255.61     70.08 o 
  -3   8   1     2362.50     2328.36    110.87 o 
  -2   8   1    23443.03    24032.79    326.46 o 
  -1   8   1      302.78      394.10     23.70 o 
   0   8   1     5950.12     5869.78    114.30 o 
   1   8   1     7150.72     7354.38    122.88 o 
   2   8   1     8220.46     8061.52    122.11 o 
   3   8   1     2191.24     2223.09     49.56 o 
   4   8   1     4048.64     4051.61     85.70 o 
   5   8   1     4623.45     4741.15     98.98 o 
   6   8   1     8193.00     8168.98    149.87 o 
   7   8   1      617.98      611.06     60.17 o 
   8   8   1     4473.54     4463.70    130.37 o 
   9   8   1      158.16      167.51     72.59 o 
  10   8   1      220.78      276.78    119.17 o 
  11   8   1      361.49      401.94     92.63 o 
 -10   9   1       36.10      104.69     63.38 o 
  -9   9   1     1502.73     1552.10     97.05 o 
  -8   9   1      888.68      960.33     60.23 o 
  -7   9   1     5365.52     5503.09    119.43 o 
  -6   9   1     7463.69     7536.10    143.81 o 
  -5   9   1     2987.75     2899.83     82.19 o 
  -4   9   1      428.81      396.16     35.83 o 
  -3   9   1    13321.27    13563.22    218.72 o 
  -2   9   1      288.69      308.31     30.75 o 
  -1   9   1     5230.41     5067.05     86.38 o 
   0   9   1       78.69       91.42     21.54 o 
   1   9   1     6367.59     6241.69    101.15 o 
   2   9   1     8552.21     8504.00    130.32 o 
   3   9   1     3780.47     3689.88     76.98 o 
   4   9   1     1929.14     1998.10     63.38 o 
   5   9   1     4532.00     4630.71    101.44 o 
   6   9   1     2536.54     2371.62     73.37 o 
   7   9   1     6661.45     6616.03    134.75 o 
   8   9   1        1.20      -20.64     49.40 o 
   9   9   1     1433.63     1308.43    100.76 o 
  10   9   1     2071.17     2110.09    124.96 o 
 -10  10   1      857.90      715.92     81.73 o 
  -9  10   1      201.70      229.09     63.15 o 
  -8  10   1        2.02       11.60     46.11 o 
  -7  10   1     1058.27     1110.13     60.49 o 
  -6  10   1       51.36       58.77     38.69 o 
  -5  10   1     2836.73     2750.87     90.71 o 
  -4  10   1     1074.85     1255.28     53.90 o 
  -3  10   1     2691.34     2733.07     72.78 o 
  -2  10   1      116.79      149.96     26.00 o 
  -1  10   1     1076.10     1024.09     55.17 o 
   0  10   1      380.26      363.27     31.86 o 
   1  10   1     1559.46     1603.75     47.54 o 
   2  10   1       39.94       41.52     23.20 o 
   3  10   1     4424.17     4174.02    102.75 o 
   4  10   1      738.58      746.32     45.60 o 
   5  10   1       61.61       27.53     34.86 o 
   6  10   1     1277.36     1311.68     60.41 o 
   7  10   1     2050.49     1994.26     75.99 o 
   8  10   1        1.90      -57.11     53.41 o 
   9  10   1     1102.32     1072.20     98.77 o 
  10  10   1       11.35       11.80     83.18 o 
 -10  11   1     4772.53     4837.16    152.67 o 
  -9  11   1        6.70        5.13     63.20 o 
  -8  11   1     1877.25     1937.94    121.17 o 
  -7  11   1      488.37      450.79     53.26 o 
  -6  11   1        4.86       -3.06     40.05 o 
  -5  11   1       25.66        2.10     33.30 o 
  -4  11   1      606.65      547.88     44.91 o 
  -3  11   1      329.18      386.48     40.49 o 
  -2  11   1    12914.60    13022.64    215.65 o 
  -1  11   1      668.18      643.19     36.07 o 
   0  11   1     1286.52     1375.70     46.60 o 
   1  11   1     1334.77     1326.10     58.98 o 
   2  11   1       88.58       52.84     33.17 o 
   3  11   1      182.24      179.91     36.62 o 
   4  11   1        0.65       22.48     35.65 o 
   5  11   1      125.41       82.22     40.13 o 
   6  11   1     5404.80     5252.83    133.49 o 
   7  11   1      380.87      405.43     52.03 o 
   8  11   1      334.92      348.19     63.66 o 
   9  11   1      126.25       84.62     80.76 o 
  -9  12   1      924.77     1038.47     84.42 o 
  -8  12   1      531.14      549.39     61.82 o 
  -7  12   1      658.14      611.50     59.54 o 
  -6  12   1     1314.89     1254.96     65.37 o 
  -5  12   1      771.72      766.62     54.78 o 
  -4  12   1     1440.49     1478.12     63.69 o 
  -3  12   1     5254.21     5238.79    127.26 o 
  -2  12   1      427.14      486.61     43.54 o 
  -1  12   1     4757.27     4631.57    101.66 o 
   0  12   1     1384.56     1358.40     49.29 o 
   1  12   1      175.68      173.43     41.08 o 
   2  12   1     2839.46     2828.59     80.46 o 
   3  12   1      954.14      983.41     58.23 o 
   4  12   1      686.84      713.61     58.71 o 
   5  12   1      523.54      591.92     51.64 o 
   6  12   1      199.13      179.50     47.67 o 
   7  12   1     2132.00     2154.40     83.94 o 
   8  12   1     1078.37     1079.60     86.19 o 
   9  12   1      130.19      158.46     89.30 o 
  -8  13   1      267.93      251.70     60.40 o 
  -7  13   1      453.87      529.98     60.35 o 
  -6  13   1     3382.81     3093.11    137.88 o 
  -5  13   1     1525.77     1422.75     68.92 o 
  -4  13   1      233.61      277.96     52.37 o 
  -3  13   1     9146.70     9359.55    173.36 o 
  -2  13   1      228.23      201.47     42.53 o 
  -1  13   1      658.61      636.49     48.32 o 
   0  13   1       38.18       41.58     37.18 o 
   1  13   1      595.78      611.18     47.69 o 
   2  13   1     4179.38     4276.03    102.79 o 
   3  13   1     2170.84     2262.25     78.92 o 
   4  13   1      730.79      702.61     63.20 o 
   5  13   1     2339.28     2344.10     84.39 o 
   6  13   1      431.00      427.53     55.06 o 
   7  13   1     1757.54     1676.97     90.81 o 
   8  13   1       16.37       28.90     65.07 o 
  -8  14   1     2038.37     2109.25     94.05 o 
  -7  14   1      221.51      253.60     65.96 o 
  -6  14   1     5151.30     5106.74    167.47 o 
  -5  14   1      466.40      577.35     64.16 o 
  -4  14   1     4400.38     4491.64    116.58 o 
  -3  14   1     1978.04     1959.33     76.87 o 
  -2  14   1     7668.34     7618.03    151.57 o 
  -1  14   1     2020.23     2010.61     98.69 o 
   0  14   1     3320.17     3291.69    105.56 o 
   1  14   1     1386.19     1323.99     73.83 o 
   2  14   1     7743.91     7705.96    172.59 o 
   3  14   1     1224.46     1147.72     63.48 o 
   4  14   1     5458.67     5438.37    128.44 o 
   5  14   1      843.30      794.54     62.35 o 
   6  14   1     2905.14     3022.73    100.71 o 
   7  14   1      841.48      879.36     80.37 o 
  -7  15   1       63.25       73.18     67.15 o 
  -6  15   1     1543.47     1317.50    156.54 o 
  -5  15   1       66.29       90.51     52.97 o 
  -4  15   1        2.70      -11.93     49.82 o 
  -3  15   1      485.01      399.23     54.77 o 
  -2  15   1     2855.91     2994.21     95.98 o 
  -1  15   1      194.61      179.53     55.91 o 
   0  15   1      309.83      373.11     59.84 o 
   1  15   1      181.13      197.60     64.34 o 
   2  15   1     1542.80     1629.59     84.38 o 
   3  15   1      373.40      344.11     59.94 o 
   4  15   1        1.82        3.71     50.19 o 
   5  15   1      107.33      124.55     51.02 o 
   6  15   1      676.07      689.11     67.57 o 
  -6  16   1      923.97     1003.33     77.16 o 
  -5  16   1     1373.26     1413.97     79.31 o 
  -4  16   1     1659.77     1621.51     80.33 o 
  -3  16   1      660.41      591.53     62.63 o 
  -2  16   1     3767.89     3584.34    118.72 o 
  -1  16   1      415.69      347.76     63.13 o 
   0  16   1     2958.16     3270.22    127.65 o 
   1  16   1      891.91      889.81     74.85 o 
   2  16   1     2095.83     2127.58     96.53 o 
   3  16   1     2480.72     2455.53    116.38 o 
   4  16   1      940.36      880.13     83.44 o 
   5  16   1        5.18      -42.57     45.17 o 
  -4  17   1      672.74      566.86     68.65 o 
  -3  17   1      256.45      186.90     66.59 o 
  -2  17   1      967.77      928.55     81.84 o 
  -1  17   1      361.52      486.90     71.76 o 
   0  17   1       74.50      199.02     65.61 o 
   1  17   1        9.37       22.92     61.73 o 
   2  17   1     1344.34     1414.78     88.88 o 
   3  17   1       65.78      146.69     67.63 o 
   4  17   1      262.93      422.37     73.04 o 
  -1  18   1     1359.57     1612.43     98.01 o 
   0  18   1       55.23      116.77     71.41 o 
   1  18   1       62.03      179.66     72.39 o 
 -12   0   2      112.90      -78.25    116.98 o 
 -10   0   2     6010.65     6045.72    160.58 o 
  -8   0   2    13263.72    14142.66    291.02 o 
  -6   0   2    24249.24    25129.43    481.26 o 
  -4   0   2      185.75      178.30     21.61 o 
  -2   0   2    25310.11    25028.89    564.84 o 
   0   0   2    17699.48    18329.35    338.90 o 
   2   0   2    47981.48    49256.10   2085.66 o 
   4   0   2    10694.72    11171.03    220.05 o 
   6   0   2    12961.19    12886.28    320.10 o 
   8   0   2     8411.34     8213.10    231.61 o 
  10   0   2    10454.70    10726.77    601.34 o 
  12   0   2     1429.72     1353.24    181.61 o 
 -12   1   2      225.39      322.42     85.85 o 
 -11   1   2      418.48      461.90     66.14 o 
 -10   1   2      878.72      948.17     48.60 o 
  -9   1   2     5325.08     5288.95    105.88 o 
  -8   1   2     1116.49     1145.53     42.70 o 
  -7   1   2     5419.45     5556.00    102.57 o 
  -6   1   2     2059.69     2109.05     52.17 o 
  -5   1   2     5543.63     6544.01     99.66 o 
  -4   1   2     2177.98     2255.83     42.46 o 
  -3   1   2     3474.68     3663.37     61.92 o 
  -2   1   2      737.23      767.89     24.74 o 
  -1   1   2    12888.43    12894.16    170.19 o 
   0   1   2      328.87      403.55     11.29 o 
   1   1   2    29566.77    29918.22    426.01 o 
   2   1   2    19936.22    20782.94    298.78 o 
   3   1   2       43.31       75.40     12.70 o 
   4   1   2      715.35      654.41     42.77 o 
   5   1   2      559.19      597.41     24.19 o 
   6   1   2     2581.94     2546.21     53.20 o 
   7   1   2      835.96      881.07     34.94 o 
   8   1   2      103.18       62.93     35.90 o 
   9   1   2     4930.11     4940.11    119.73 o 
  10   1   2     2631.41     2696.92     94.35 o 
  11   1   2       26.62       10.89     78.80 o 
  12   1   2      925.98      878.07    108.78 o 
 -12   2   2     3477.24     3638.59    163.42 o 
 -11   2   2     1824.95     1953.43    127.56 o 
 -10   2   2     1093.11     1016.64     97.87 o 
  -9   2   2     3854.94     3833.79     89.14 o 
  -8   2   2      519.30      494.81     33.45 o 
  -7   2   2      697.89      705.07     32.76 o 
  -6   2   2     3438.63     3548.22     66.02 o 
  -5   2   2     1941.73     1984.17     42.97 o 
  -4   2   2    24040.16    24475.35    400.65 o 
  -3   2   2     2918.41     2746.74    159.28 o 
  -2   2   2    10030.45    10325.33    140.51 o 
  -1   2   2     5512.96     5523.15     76.52 o 
   0   2   2      107.73      148.73     18.94 o 
   1   2   2     1092.58     1152.43     21.94 o 
   2   2   2     2391.93     2417.07     39.62 o 
   3   2   2      230.24      246.20     14.45 o 
   4   2   2    31271.60    32114.68    425.16 o 
   5   2   2       85.11       79.58     22.35 o 
   6   2   2     4924.81     4962.56    145.91 o 
   7   2   2     2369.45     2333.98     60.62 o 
   8   2   2       62.31       55.65     37.49 o 
   9   2   2      178.73      185.83     49.65 o 
  10   2   2      375.79      462.11     68.75 o 
  11   2   2        1.45       73.47     68.42 o 
 -12   3   2      428.92      555.01    118.42 o 
 -11   3   2     1595.66     1790.81    100.80 o 
 -10   3   2     3051.68     3075.85     98.97 o 
  -9   3   2      300.51      356.16     41.62 o 
  -8   3   2     2783.31     2829.21     66.21 o 
  -7   3   2     1704.26     1757.06     49.36 o 
  -6   3   2    17131.69    17244.77    263.73 o 
  -5   3   2    20364.29    20936.14    318.59 o 
  -4   3   2     2164.22     1966.96     39.90 o 
  -3   3   2    25922.00    26524.03    384.01 o 
  -2   3   2     3136.28     3342.10     58.72 o 
  -1   3   2      213.18      193.91     23.22 o 
   0   3   2    47111.80    48459.44    769.44 o 
   1   3   2    22943.51    23861.85    314.67 o 
   2   3   2     3027.86     3088.65     49.56 o 
   3   3   2     5852.31     5956.66     87.86 o 
   4   3   2     9062.33     9262.35    132.79 o 
   5   3   2    11722.44    11546.62    165.02 o 
   6   3   2     1333.91     1360.53     51.07 o 
   7   3   2      126.05      128.72     25.93 o 
   8   3   2     3087.14     3061.82     89.68 o 
   9   3   2     2760.25     2797.81     91.91 o 
  10   3   2      301.90      310.60     70.20 o 
  11   3   2      590.35      524.06     81.25 o 
 -12   4   2     1446.62     1518.44    104.86 o 
 -11   4   2      445.50      540.98     76.52 o 
 -10   4   2      260.16      318.54     56.84 o 
  -9   4   2     2637.47     2604.39     78.19 o 
  -8   4   2     4554.03     4230.20    208.70 o 
  -7   4   2      202.80      195.72     36.77 o 
  -6   4   2      432.38      490.94     43.73 o 
  -5   4   2      947.78      976.43     31.41 o 
  -4   4   2    17692.87    17143.31    264.06 o 
  -3   4   2      510.21      521.84     23.47 o 
  -2   4   2     1549.43     1796.63     51.29 o 
  -1   4   2    40115.55    40963.32    608.36 o 
   0   4   2    40474.88    42109.25    602.04 o 
   1   4   2      395.64      415.07     20.91 o 
   2   4   2      641.54      626.67     20.18 o 
   3   4   2       47.31       43.20     13.01 o 
   4   4   2    15107.57    15407.90    212.89 o 
   5   4   2      495.21      566.20     26.02 o 
   6   4   2     2086.46     2023.90     49.97 o 
   7   4   2     4092.49     4104.72     78.33 o 
   8   4   2     5766.21     5729.19    233.26 o 
   9   4   2      102.31       41.28     43.30 o 
  10   4   2      525.30      502.29     75.51 o 
  11   4   2      191.16      278.58     78.14 o 
 -12   5   2     1713.69     1751.02    113.58 o 
 -11   5   2     3084.58     3321.10    166.65 o 
 -10   5   2     2192.53     2055.32     85.67 o 
  -9   5   2      578.15      491.68     51.48 o 
  -8   5   2     3141.78     3057.76     80.40 o 
  -7   5   2        6.48      -16.57     28.79 o 
  -6   5   2     3262.28     3154.57     76.80 o 
  -5   5   2    21302.88    21730.50    328.53 o 
  -4   5   2    19474.85    19943.32    387.65 o 
  -3   5   2    23203.72    22459.78    373.54 o 
  -2   5   2     2736.62     2842.70     82.08 o 
  -1   5   2     4679.29     4544.25     69.77 o 
   0   5   2     4868.19     5011.61     75.72 o 
   1   5   2      269.39      298.58     17.56 o 
   2   5   2     2028.37     1847.29     38.12 o 
   3   5   2    12562.43    12212.82    170.98 o 
   4   5   2     5992.66     6101.29     95.02 o 
   5   5   2    26489.78    26567.86    360.10 o 
   6   5   2     3507.49     3488.98     69.05 o 
   7   5   2       19.54       45.18     29.59 o 
   8   5   2     1240.83     1136.40    135.33 o 
   9   5   2      375.71      430.73     70.00 o 
  10   5   2      274.27      240.80     58.62 o 
  11   5   2     1891.96     1982.51    115.84 o 
 -12   6   2     1333.50     1349.65    162.21 o 
 -11   6   2        2.70       25.32     62.40 o 
 -10   6   2        4.85       93.33     53.77 o 
  -9   6   2      436.26      476.19     48.43 o 
  -8   6   2     1655.22     1685.36     63.86 o 
  -7   6   2      338.11      352.04     37.53 o 
  -6   6   2      106.47      123.81     29.50 o 
  -5   6   2     2279.90     2254.02     67.06 o 
  -4   6   2     6884.49     6544.30    148.54 o 
  -3   6   2     1589.38     1638.96     68.42 o 
  -2   6   2     2744.83     2746.34     53.65 o 
  -1   6   2     1199.52     1343.00     32.51 o 
   0   6   2      620.77      615.54     22.47 o 
   1   6   2     1674.05     1701.24     41.78 o 
   2   6   2      444.47      465.43     22.45 o 
   3   6   2     2478.63     2443.95     48.81 o 
   4   6   2     5673.59     5501.03     89.51 o 
   5   6   2     2720.81     2720.69     57.42 o 
   6   6   2     4754.67     4757.69     86.06 o 
   7   6   2     2105.66     2139.74     77.11 o 
   8   6   2      551.31      566.74     79.02 o 
   9   6   2      473.95      386.16     73.65 o 
  10   6   2      111.73       72.57     72.31 o 
  11   6   2     1176.17     1226.92    106.28 o 
 -11   7   2      596.01      604.98     91.14 o 
 -10   7   2      147.15      118.51     57.02 o 
  -9   7   2     3979.27     4056.29    103.52 o 
  -8   7   2      381.83      332.62     42.70 o 
  -7   7   2    14779.65    14683.12    269.18 o 
  -6   7   2       13.16       26.33     20.07 o 
  -5   7   2     1626.51     1513.54    128.99 o 
  -4   7   2     2425.28     2518.64     62.33 o 
  -3   7   2     2404.85     2443.30     59.20 o 
  -2   7   2      111.04      138.82     24.89 o 
  -1   7   2    48217.90    46066.37    606.90 o 
   0   7   2      796.15      702.52     26.41 o 
   1   7   2    16589.75    15862.49    247.20 o 
   2   7   2     1232.31     1115.61     33.29 o 
   3   7   2     5371.58     5315.44     86.92 o 
   4   7   2       35.31       30.62     19.76 o 
   5   7   2      263.62      261.73     25.00 o 
   6   7   2      928.37      914.58     45.46 o 
   7   7   2    12220.11    12486.84    238.19 o 
   8   7   2      107.63      108.81     48.08 o 
   9   7   2     7446.35     7652.46    210.00 o 
  10   7   2      245.98      296.53     80.82 o 
  11   7   2     2331.35     2394.12    131.83 o 
 -11   8   2      439.57      445.89     87.39 o 
 -10   8   2     1431.11     1579.53     91.72 o 
  -9   8   2      389.79      364.25     49.25 o 
  -8   8   2    10864.31    10857.44    217.04 o 
  -7   8   2     2438.61     2445.67     83.54 o 
  -6   8   2     7385.76     7141.41    134.49 o 
  -5   8   2     2600.25     2563.67     79.51 o 
  -4   8   2       57.52       29.70     27.02 o 
  -3   8   2      127.65      149.65     26.64 o 
  -2   8   2      252.05      414.25     23.52 o 
  -1   8   2      160.04      234.61     21.26 o 
   0   8   2    31752.31    30888.95    414.50 o 
   1   8   2     5702.08     6003.15     96.00 o 
   2   8   2    14724.70    14508.65    224.14 o 
   3   8   2     1075.69     1063.23     35.38 o 
   4   8   2     1636.37     1687.01     45.59 o 
   5   8   2     1005.27     1037.82     47.68 o 
   6   8   2       92.06      110.39     34.24 o 
   7   8   2       33.47       66.45     44.86 o 
   8   8   2     7889.90     8005.51    177.73 o 
   9   8   2     1621.72     1786.48    223.28 o 
  10   8   2     2300.52     2481.52    130.77 o 
 -11   9   2      573.65      548.03     96.56 o 
 -10   9   2       63.26      131.58     56.67 o 
  -9   9   2     1409.71     1361.59     78.25 o 
  -8   9   2       69.70       62.39     47.99 o 
  -7   9   2      582.76      547.67     48.42 o 
  -6   9   2        1.96       56.36     36.14 o 
  -5   9   2     2520.76     2406.43     80.84 o 
  -4   9   2     1745.29     1873.69     61.11 o 
  -3   9   2     2382.06     2357.99     71.44 o 
  -2   9   2      631.00      662.56     29.46 o 
  -1   9   2      570.50      584.98     28.98 o 
   0   9   2     1439.28     1426.53     48.62 o 
   1   9   2     1589.70     1563.72     45.24 o 
   2   9   2       15.45       20.78     21.53 o 
   3   9   2     2753.30     2708.59     59.16 o 
   4   9   2        5.39       36.93     30.10 o 
   5   9   2     3155.77     3101.32     80.46 o 
   6   9   2       17.80       -3.99     34.30 o 
   7   9   2      525.88      584.97     58.13 o 
   8   9   2      465.86      491.43     61.19 o 
   9   9   2       62.40      133.68     76.26 o 
  10   9   2      292.15      326.56     97.52 o 
 -10  10   2     2099.53     2086.22    179.68 o 
  -9  10   2     3808.82     3790.39    116.01 o 
  -8  10   2      393.40      413.66     53.32 o 
  -7  10   2     4319.46     4202.00    104.78 o 
  -6  10   2      169.05      215.49     41.18 o 
  -5  10   2     6304.22     6317.28    126.16 o 
  -4  10   2     7038.54     7017.41    133.39 o 
  -3  10   2      808.38      717.01     47.94 o 
  -2  10   2     7604.54     7786.12    138.92 o 
  -1  10   2     4539.92     4599.75     93.93 o 
   0  10   2     3989.10     3991.29     75.76 o 
   1  10   2     7847.11     7919.86    125.47 o 
   2  10   2       31.61       29.12     23.91 o 
   3  10   2     3126.58     2997.33     75.82 o 
   4  10   2     9770.28     9872.29    172.39 o 
   5  10   2      274.91      296.91     41.00 o 
   6  10   2      739.97      770.50     58.78 o 
   7  10   2        8.15       65.56     50.44 o 
   8  10   2      586.52      611.39     68.35 o 
   9  10   2      265.52      138.45     81.91 o 
 -10  11   2      284.10      354.36     73.53 o 
  -9  11   2     1328.54     1445.50     98.71 o 
  -8  11   2       56.29       41.08     50.28 o 
  -7  11   2      432.43      473.01     53.64 o 
  -6  11   2      479.32      368.38     54.05 o 
  -5  11   2     1326.87     1312.99     60.13 o 
  -4  11   2       95.88       76.82     40.31 o 
  -3  11   2     4141.65     4098.25     95.81 o 
  -2  11   2        6.16       47.71     33.83 o 
  -1  11   2      841.80      807.47     38.51 o 
   0  11   2       28.96       49.66     26.39 o 
   1  11   2     2802.78     2704.72     64.10 o 
   2  11   2     1200.23     1346.75     65.01 o 
   3  11   2      822.03      690.21     66.27 o 
   4  11   2      395.31      440.60     43.34 o 
   5  11   2      260.13      300.89     42.67 o 
   6  11   2        0.05       34.74     41.73 o 
   7  11   2       71.02       89.79     53.79 o 
   8  11   2       47.61       89.53     60.86 o 
   9  11   2     1316.20     1383.76    140.52 o 
  -9  12   2     2110.65     2083.82    103.62 o 
  -8  12   2       21.44       17.96     55.34 o 
  -7  12   2      931.89      920.54     65.17 o 
  -6  12   2      660.28      508.38     65.25 o 
  -5  12   2     1193.90     1156.95     68.09 o 
  -4  12   2     5529.29     5517.17    119.30 o 
  -3  12   2     8146.77     7821.02    147.88 o 
  -2  12   2      432.04      485.84     42.70 o 
  -1  12   2     4875.94     5080.34    107.84 o 
   0  12   2       11.48      -38.61     31.73 o 
   1  12   2     1896.54     1898.33     68.65 o 
   2  12   2      179.32      157.88     37.95 o 
   3  12   2      559.15      550.85     51.89 o 
   4  12   2     9678.85     9455.14    173.46 o 
   5  12   2     4703.53     4668.92    112.75 o 
   6  12   2      736.57      715.26     57.44 o 
   7  12   2     1433.90     1287.08     93.71 o 
   8  12   2       29.10       28.34     63.26 o 
  -8  13   2      158.68      128.38     63.10 o 
  -7  13   2       58.69       75.82     57.34 o 
  -6  13   2       80.96       99.52     54.05 o 
  -5  13   2     3246.98     3172.66     95.02 o 
  -4  13   2      139.78      179.80     45.74 o 
  -3  13   2     8353.08     8410.60    183.30 o 
  -2  13   2      173.34      164.24     46.08 o 
  -1  13   2     1692.63     1735.79     65.92 o 
   0  13   2        0.40       12.06     36.62 o 
   1  13   2        0.18       -7.69     36.85 o 
   2  13   2      254.10      247.42     45.46 o 
   3  13   2     4658.40     4641.11    124.59 o 
   4  13   2       42.69       66.11     44.95 o 
   5  13   2     6556.97     6543.99    140.94 o 
   6  13   2      770.64      801.06     62.15 o 
   7  13   2      514.12      423.66     69.16 o 
   8  13   2        6.38       60.10     66.55 o 
  -8  14   2     1956.22     2024.23    101.23 o 
  -7  14   2      245.23      202.20     58.50 o 
  -6  14   2      404.92      391.19     57.34 o 
  -5  14   2      977.98      979.03     64.74 o 
  -4  14   2     1292.62     1228.97     66.52 o 
  -3  14   2       50.82       50.42     45.33 o 
  -2  14   2     2286.18     2189.71     78.76 o 
  -1  14   2      584.69      508.02     53.15 o 
   0  14   2     4177.52     3990.09    114.44 o 
   1  14   2      477.60      516.06     66.02 o 
   2  14   2     1530.03     1509.38     68.26 o 
   3  14   2      763.46      811.07     58.01 o 
   4  14   2       50.25      119.21     46.25 o 
   5  14   2     1446.68     1403.59     83.80 o 
   6  14   2        1.19       34.60     52.15 o 
   7  14   2      488.00      608.88    111.13 o 
  -7  15   2     4707.49     5016.97    176.95 o 
  -6  15   2        1.24       43.17     55.19 o 
  -5  15   2      621.79      609.85     61.73 o 
  -4  15   2       48.34       87.72     51.03 o 
  -3  15   2      154.48      177.89     50.91 o 
  -2  15   2      353.15      490.20     54.35 o 
  -1  15   2     7014.59     7153.89    167.15 o 
   0  15   2      677.38      785.02     68.30 o 
   1  15   2    11115.57    11074.50    228.67 o 
   2  15   2       12.57      -51.12     52.93 o 
   3  15   2     1324.64     1453.63     72.88 o 
   4  15   2       40.31       35.32     31.36 o 
   5  15   2        4.92      -23.42     52.21 o 
   6  15   2      483.16      471.87     73.48 o 
  -6  16   2      359.16      420.15     66.31 o 
  -5  16   2      132.44      184.78     59.35 o 
  -4  16   2     1318.39     1261.28     75.30 o 
  -3  16   2       39.93       32.40     52.15 o 
  -2  16   2       19.93       57.83     58.95 o 
  -1  16   2      435.70      515.00     67.53 o 
   0  16   2     1641.30     1626.82     87.20 o 
   1  16   2      246.72      231.27     62.80 o 
   2  16   2       69.81      121.02     58.95 o 
   3  16   2      509.70      500.84     68.37 o 
   4  16   2      619.12      668.39     68.32 o 
   5  16   2       96.80      124.64     58.93 o 
  -4  17   2     1389.47     1510.53    131.62 o 
  -3  17   2     1531.71     1491.69    122.64 o 
  -2  17   2       50.78       72.38     66.30 o 
  -1  17   2       24.45       47.60     63.61 o 
   0  17   2      239.68      200.70     66.28 o 
   1  17   2      456.26      513.63     72.11 o 
   2  17   2      529.98      660.53     75.30 o 
   3  17   2      362.87      425.10     71.52 o 
  -1  18   2        6.08       69.50     70.78 o 
   0  18   2      946.90      989.93     86.91 o 
 -11   0   3      661.53      713.11     88.56 o 
  -9   0   3     6888.80     7175.08    209.12 o 
  -7   0   3        5.39       10.68     31.85 o 
  -5   0   3     2383.32     2499.46     70.47 o 
  -3   0   3    42178.10    42180.45   1214.94 o 
  -1   0   3    48652.80    48721.61    894.52 o 
   1   0   3      291.44      379.61     37.07 o 
   3   0   3     9342.54     9237.87    676.49 o 
   5   0   3     8009.33     7894.07    296.66 o 
   7   0   3    27698.44    27066.06    642.29 o 
   9   0   3     1336.72     1388.77    113.71 o 
  11   0   3      358.71      429.37     90.84 o 
 -12   1   3      727.32      562.76    127.49 o 
 -11   1   3      587.20      628.11     71.13 o 
 -10   1   3      354.90      453.26     46.42 o 
  -9   1   3     2582.29     2708.24     68.76 o 
  -8   1   3      635.99      664.12     36.36 o 
  -7   1   3      565.28      602.50     34.17 o 
  -6   1   3    20593.95    21236.90    372.15 o 
  -5   1   3     9841.44    10312.89    147.96 o 
  -4   1   3    11739.80    11990.81    346.18 o 
  -3   1   3    15353.31    14592.69    346.79 o 
  -2   1   3     3203.86     3301.47     54.20 o 
  -1   1   3     5303.35     5192.57     78.38 o 
   0   1   3      841.32      988.73     19.22 o 
   1   1   3    25365.88    26674.32    427.85 o 
   2   1   3    11163.34    11196.53    186.12 o 
   3   1   3      434.36      376.79     19.31 o 
   4   1   3     8230.18     8601.03    134.34 o 
   5   1   3     9440.41     9494.05    137.19 o 
   6   1   3     1936.85     1898.09     75.87 o 
   7   1   3     3669.16     3738.00     94.06 o 
   8   1   3     2454.69     2470.04     79.52 o 
   9   1   3     3458.75     3638.75    157.11 o 
  10   1   3     1385.13     1329.32     71.82 o 
  11   1   3     2179.86     2382.12    136.84 o 
 -12   2   3      402.99      549.64     80.51 o 
 -11   2   3      309.14      357.97     67.87 o 
 -10   2   3     1645.30     1652.31     73.02 o 
  -9   2   3       24.04       54.94     33.53 o 
  -8   2   3     2451.55     2535.35     62.64 o 
  -7   2   3    10996.54    11060.94    163.92 o 
  -6   2   3     5400.16     5474.14     90.07 o 
  -5   2   3    23784.76    23725.93    351.03 o 
  -4   2   3    11027.06    11474.77    195.52 o 
  -3   2   3     6967.74     6971.22    109.15 o 
  -2   2   3     3826.43     3730.51     56.94 o 
  -1   2   3       21.65       73.73      8.54 o 
   0   2   3    12560.58    13000.65    190.60 o 
   1   2   3    14616.49    14785.35    215.49 o 
   2   2   3     7860.67     7577.00    106.58 o 
   3   2   3    33956.09    35010.52    503.53 o 
   4   2   3    14053.07    15305.72    209.36 o 
   5   2   3     1619.56     1512.85     54.04 o 
   6   2   3     4072.81     4055.62    104.30 o 
   7   2   3      381.93      398.81     46.25 o 
   8   2   3     1967.20     1900.53     72.80 o 
   9   2   3     3175.06     3158.61    109.22 o 
  10   2   3     1910.76     1886.65     94.02 o 
  11   2   3     2584.38     2587.65    123.16 o 
 -12   3   3     1508.64     1883.91    118.30 o 
 -11   3   3      125.92      151.41     56.34 o 
 -10   3   3     6998.32     6924.92    194.09 o 
  -9   3   3      277.63      298.23     41.45 o 
  -8   3   3     5468.04     5443.01     97.59 o 
  -7   3   3      402.63      397.12     28.80 o 
  -6   3   3       19.44       44.44     19.62 o 
  -5   3   3      826.08      852.77     78.51 o 
  -4   3   3     4958.53     5314.38     89.77 o 
  -3   3   3      132.47      125.61     14.54 o 
  -2   3   3    39563.82    39619.05    518.25 o 
  -1   3   3      788.06      693.50     18.78 o 
   0   3   3     8524.13     8590.28    129.66 o 
   1   3   3     2722.65     2728.98     44.22 o 
   2   3   3      167.67      156.49     12.21 o 
   3   3   3     1514.25     1765.39     35.80 o 
   4   3   3      202.48      240.10     17.32 o 
   5   3   3      184.54      153.70     18.88 o 
   6   3   3     7833.78     7950.95    124.97 o 
   7   3   3       39.32        0.52     29.97 o 
   8   3   3     2096.47     1884.26     87.69 o 
   9   3   3      132.22      144.58     49.05 o 
  10   3   3      145.14      202.25     70.15 o 
  11   3   3        4.03       51.36     74.49 o 
 -12   4   3      218.55      227.67     77.77 o 
 -11   4   3     8597.78     9021.28    195.62 o 
 -10   4   3       13.60       11.67     42.35 o 
  -9   4   3    13423.72    13261.78    223.17 o 
  -8   4   3      131.48       92.94     33.73 o 
  -7   4   3     3581.11     3561.26     90.84 o 
  -6   4   3      300.51      296.99     29.41 o 
  -5   4   3      112.39      134.59     18.40 o 
  -4   4   3      959.98      990.99     39.88 o 
  -3   4   3    30692.38    30361.38    497.53 o 
  -2   4   3       25.19       40.37      9.95 o 
  -1   4   3    33802.65    32775.50    707.87 o 
   0   4   3      621.04      726.42     25.86 o 
   1   4   3     5426.20     5550.61     82.10 o 
   2   4   3      178.02      198.75     14.46 o 
   3   4   3     1836.18     1969.68     45.00 o 
   4   4   3     1453.52     1572.07     42.76 o 
   5   4   3     9041.01     9104.08    135.10 o 
   6   4   3      327.07      347.79     26.20 o 
   7   4   3     6842.90     6875.15    127.08 o 
   8   4   3      101.45      102.84     42.25 o 
   9   4   3      381.08      407.96    110.12 o 
  10   4   3      130.76       79.93     68.75 o 
  11   4   3        6.89       12.25     76.74 o 
 -12   5   3      239.63      334.91     84.22 o 
 -11   5   3      479.91      459.08     64.20 o 
 -10   5   3     1674.82     1634.34     71.82 o 
  -9   5   3     1117.94     1157.48     74.16 o 
  -8   5   3      339.64      337.02     39.63 o 
  -7   5   3      373.65      433.12     36.76 o 
  -6   5   3     3491.05     3340.38     76.51 o 
  -5   5   3      579.72      505.24     35.14 o 
  -4   5   3     1169.08     1032.92     51.43 o 
  -3   5   3     2772.17     2741.43     64.17 o 
  -2   5   3     1798.14     1801.30     49.97 o 
  -1   5   3     6819.18     6591.46    105.74 o 
   0   5   3        6.12        8.81     10.01 o 
   1   5   3      686.99      663.29     22.39 o 
   2   5   3    23650.63    23643.45    316.90 o 
   3   5   3      459.13      460.60     24.69 o 
   4   5   3     1359.64     1231.52     35.39 o 
   5   5   3      673.97      654.48     40.75 o 
   6   5   3        5.56       21.43     22.55 o 
   7   5   3      255.53      247.11     34.48 o 
   8   5   3      255.88      267.19     61.51 o 
   9   5   3     1647.48     1731.96    110.92 o 
  10   5   3     2046.24     2042.03    170.24 o 
  11   5   3      226.62      188.06     72.43 o 
 -12   6   3      652.26      729.91     96.72 o 
 -11   6   3      121.69      156.07     59.54 o 
 -10   6   3      454.69      426.71     50.38 o 
  -9   6   3      570.53      600.55     50.46 o 
  -8   6   3     2059.51     2111.18     71.37 o 
  -7   6   3     4966.65     4903.31    104.65 o 
  -6   6   3     5044.74     5129.67    102.48 o 
  -5   6   3    12657.45    12236.61    221.09 o 
  -4   6   3    17081.41    17536.34    269.89 o 
  -3   6   3     4024.24     4175.40     89.65 o 
  -2   6   3     2700.55     2570.32     66.16 o 
  -1   6   3     1846.68     1864.01     67.82 o 
   0   6   3     8302.50     8283.90    120.10 o 
   1   6   3    10916.69    10758.92    152.51 o 
   2   6   3    10998.21    11036.76    156.91 o 
   3   6   3    19918.43    19257.60    263.89 o 
   4   6   3    13299.19    13375.71    190.43 o 
   5   6   3     1081.43     1128.85     38.29 o 
   6   6   3    13160.20    13290.92    194.79 o 
   7   6   3      892.35      923.26     56.41 o 
   8   6   3     3066.32     3165.88    124.69 o 
   9   6   3      514.37      413.01     75.67 o 
  10   6   3     1392.57     1452.44    103.84 o 
  11   6   3     3067.31     3237.37    172.57 o 
 -11   7   3      742.89      745.10     75.50 o 
 -10   7   3     3894.48     3994.92    146.13 o 
  -9   7   3      782.56      888.00     57.80 o 
  -8   7   3      917.41      974.20     54.14 o 
  -7   7   3      181.65      166.35     36.92 o 
  -6   7   3     3158.96     3106.41     95.30 o 
  -5   7   3     4039.31     3841.12     98.63 o 
  -4   7   3      142.61      187.59     25.04 o 
  -3   7   3     4289.08     4256.66    107.81 o 
  -2   7   3    13671.20    12870.88    181.12 o 
  -1   7   3       96.07       84.17     17.42 o 
   0   7   3     5775.55     5898.46     92.29 o 
   1   7   3     3138.14     3118.22     65.07 o 
   2   7   3     1208.65     1301.90     37.83 o 
   3   7   3     1356.99     1346.85     38.97 o 
   4   7   3      582.74      600.06     39.67 o 
   5   7   3     4188.31     4104.93     77.05 o 
   6   7   3     5820.57     5802.88    114.64 o 
   7   7   3      627.27      619.47     53.78 o 
   8   7   3     3038.68     3357.51    129.91 o 
   9   7   3      222.37      266.73     75.68 o 
  10   7   3       15.20       21.45     77.20 o 
 -11   8   3      290.92      280.60     81.10 o 
 -10   8   3        6.09       -8.87     50.69 o 
  -9   8   3     2174.18     2359.49    111.40 o 
  -8   8   3      146.91      175.08     43.63 o 
  -7   8   3     2336.20     2440.45     77.21 o 
  -6   8   3     1207.92     1138.26     86.64 o 
  -5   8   3     1987.40     2069.57     71.40 o 
  -4   8   3      815.78      746.33     49.84 o 
  -3   8   3     2359.38     2215.35     66.97 o 
  -2   8   3     1132.18     1317.82     37.52 o 
  -1   8   3    14441.00    14628.05    206.04 o 
   0   8   3     1084.67     1130.74     36.33 o 
   1   8   3      328.31      352.73     26.61 o 
   2   8   3     5835.58     5793.89     94.41 o 
   3   8   3     2419.52     2391.49     54.01 o 
   4   8   3      355.19      359.42     27.88 o 
   5   8   3      149.31      158.72     32.16 o 
   6   8   3       55.22       66.31     33.21 o 
   7   8   3     8239.67     8254.39    177.82 o 
   8   8   3     1868.02     1861.98    104.76 o 
   9   8   3     1178.35     1270.59    101.06 o 
  10   8   3      825.98      777.03     97.79 o 
 -11   9   3      367.39      376.06     72.81 o 
 -10   9   3      671.37      611.63     70.48 o 
  -9   9   3     1780.89     1748.26     94.18 o 
  -8   9   3     1173.15     1160.31     62.52 o 
  -7   9   3     3834.21     3774.06    107.27 o 
  -6   9   3    15941.41    16234.96    390.10 o 
  -5   9   3     1919.95     1744.41     89.67 o 
  -4   9   3    13149.45    13201.29    241.09 o 
  -3   9   3     1896.04     1823.11     58.72 o 
  -2   9   3      972.35      975.26     42.18 o 
  -1   9   3     7438.95     7448.49    116.60 o 
   0   9   3      567.40      573.22     29.75 o 
   1   9   3     5164.39     5377.51     90.97 o 
   2   9   3    17646.92    17356.48    244.26 o 
   3   9   3     3524.35     3504.27     69.41 o 
   4   9   3    10063.85    10013.54    171.82 o 
   5   9   3      494.15      537.79     41.80 o 
   6   9   3      550.79      522.00     45.51 o 
   7   9   3      536.86      551.26     56.93 o 
   8   9   3      841.58      793.89     85.40 o 
   9   9   3     2009.94     1994.50    119.16 o 
  10   9   3     1645.51     1697.18    120.30 o 
 -10  10   3       23.86       77.61     64.52 o 
  -9  10   3     1586.96     1494.09     74.37 o 
  -8  10   3     1511.89     1546.51     99.30 o 
  -7  10   3     1746.05     1712.24     93.65 o 
  -6  10   3     1389.03     1234.70     63.65 o 
  -5  10   3     3642.89     3616.59     99.06 o 
  -4  10   3      661.57      702.92     44.56 o 
  -3  10   3     2462.47     2498.29     73.87 o 
  -2  10   3      443.17      491.36     36.59 o 
  -1  10   3     1402.82     1304.27     43.30 o 
   0  10   3     1067.48     1124.74     45.03 o 
   1  10   3      775.16      810.94     36.15 o 
   2  10   3     1028.03      967.16     47.05 o 
   3  10   3     3633.41     3599.12     84.21 o 
   4  10   3      945.07      974.74     57.09 o 
   5  10   3      123.56      115.38     36.77 o 
   6  10   3      956.08      943.37     55.08 o 
   7  10   3      239.06      250.19     55.20 o 
   8  10   3      501.65      473.61     83.02 o 
   9  10   3      171.87       79.78     82.94 o 
 -10  11   3     4444.32     4419.68    274.26 o 
  -9  11   3      237.40      168.15     52.59 o 
  -8  11   3     6179.20     6013.40    172.53 o 
  -7  11   3      237.56      264.99     54.91 o 
  -6  11   3      308.57      304.59     49.84 o 
  -5  11   3      144.25       88.27     32.26 o 
  -4  11   3     5569.44     5482.11    114.78 o 
  -3  11   3       54.94       77.67     34.79 o 
  -2  11   3    27020.59    26923.07    410.84 o 
  -1  11   3       31.31       59.83     26.59 o 
   0  11   3     7566.54     7512.89    123.13 o 
   1  11   3     1685.35     1631.70     51.70 o 
   2  11   3      261.85      233.47     47.81 o 
   3  11   3      261.28      289.64     38.73 o 
   4  11   3      215.86      250.30     41.15 o 
   5  11   3      211.15      236.58     43.58 o 
   6  11   3    12044.23    12258.00    243.90 o 
   7  11   3       32.11       32.81     55.33 o 
   8  11   3     3650.13     3808.53    155.31 o 
   9  11   3      396.39      396.53     93.54 o 
  -9  12   3     1116.88     1109.27    136.92 o 
  -8  12   3       18.75       47.90     55.80 o 
  -7  12   3      159.11      158.51     66.41 o 
  -6  12   3        5.67       80.31     45.33 o 
  -5  12   3      686.28      766.07     56.03 o 
  -4  12   3        4.62       -7.49     37.91 o 
  -3  12   3      480.82      577.69     46.86 o 
  -2  12   3     1579.49     1468.59     59.67 o 
  -1  12   3     2267.18     2172.56     69.67 o 
   0  12   3      100.14      162.11     31.85 o 
   1  12   3        5.78       19.02     29.20 o 
   2  12   3        5.15       -8.85     35.25 o 
   3  12   3     1485.78     1488.92     62.22 o 
   4  12   3       85.81      104.16     41.45 o 
   5  12   3      172.74      172.25     45.83 o 
   6  12   3     2130.63     2220.97     94.76 o 
   7  12   3      981.80     1070.89     77.58 o 
   8  12   3        4.25      -32.25     80.60 o 
  -9  13   3      155.38      226.36     64.79 o 
  -8  13   3      559.33      629.56     65.74 o 
  -7  13   3     1048.35      916.87     72.93 o 
  -6  13   3     5220.26     4941.51    132.84 o 
  -5  13   3     1098.78     1067.03     62.31 o 
  -4  13   3     3518.38     3361.35    102.73 o 
  -3  13   3     2045.28     2066.08     74.14 o 
  -2  13   3      346.15      328.09     44.21 o 
  -1  13   3     1995.40     2057.01     87.98 o 
   0  13   3      508.04      531.97     45.16 o 
   1  13   3     1004.65      926.06     53.70 o 
   2  13   3     5875.40     6020.37    126.42 o 
   3  13   3     2264.13     2310.81    110.31 o 
   4  13   3     3772.21     3818.49    107.17 o 
   5  13   3      783.89      870.36     61.48 o 
   6  13   3      426.50      375.44     63.12 o 
   7  13   3     1314.20     1473.27     89.53 o 
   8  13   3       77.98        3.17     85.19 o 
  -8  14   3      366.13      436.53     67.38 o 
  -7  14   3       19.43       21.08     54.37 o 
  -6  14   3      544.25      700.22     63.95 o 
  -5  14   3      717.81      723.71     60.78 o 
  -4  14   3     3517.97     3555.62    101.72 o 
  -3  14   3       15.37        8.32     44.67 o 
  -2  14   3     2440.72     2406.17     82.17 o 
  -1  14   3     2906.50     2921.22     87.13 o 
   0  14   3      613.16      720.89     60.69 o 
   1  14   3       50.13      116.42     49.89 o 
   2  14   3     1380.61     1435.58     67.32 o 
   3  14   3     1034.36     1099.92     90.38 o 
   4  14   3     4308.96     4356.19    112.31 o 
   5  14   3      415.67      474.04     57.66 o 
   6  14   3     3290.95     3133.33    116.42 o 
   7  14   3     1827.82     1896.55    100.98 o 
  -7  15   3       80.53       96.68     45.43 o 
  -6  15   3      649.81      604.17     64.77 o 
  -5  15   3       21.49       48.07     53.23 o 
  -4  15   3       88.68       21.54     50.00 o 
  -3  15   3      290.25      288.96     52.66 o 
  -2  15   3     2982.20     3046.45     96.79 o 
  -1  15   3       48.71       51.68     52.65 o 
   0  15   3     1677.39     1467.07     83.77 o 
   1  15   3        3.20        0.37     52.21 o 
   2  15   3      266.42      277.80     58.40 o 
   3  15   3        0.26       -7.32     48.11 o 
   4  15   3      422.94      390.29     58.36 o 
   5  15   3       10.01      -13.24     53.89 o 
   6  15   3      701.21      770.18     79.74 o 
  -6  16   3      478.21      520.62     67.50 o 
  -5  16   3     2707.70     2901.75    103.41 o 
  -4  16   3        3.08       -4.47     55.43 o 
  -3  16   3        6.65       87.53     53.60 o 
  -2  16   3      338.38      307.71     66.98 o 
  -1  16   3       23.70       52.80     59.81 o 
   0  16   3     1570.24     1547.90     86.28 o 
   1  16   3     1130.35     1074.57     82.11 o 
   2  16   3     1487.97     1591.45     89.45 o 
   3  16   3     3054.43     3113.30    116.83 o 
   4  16   3       88.59      160.74     57.68 o 
   5  16   3      243.17      216.12     61.99 o 
  -4  17   3      617.91      828.47     75.21 o 
  -3  17   3      234.70      194.59     67.04 o 
  -2  17   3      186.49      210.96     67.75 o 
  -1  17   3      738.26      779.53     76.93 o 
   0  17   3      195.30      188.28     64.68 o 
   1  17   3      690.51      730.49     77.17 o 
   2  17   3     4171.66     4260.72    136.66 o 
   3  17   3      125.03      205.54     69.64 o 
 -12   0   4      601.31      644.52    134.07 o 
 -10   0   4       49.10      -12.47     59.91 o 
  -8   0   4    10856.69    11450.63    243.87 o 
  -6   0   4     6258.77     6303.85    175.28 o 
  -4   0   4     2104.94     2208.16     82.32 o 
  -2   0   4      445.06      491.28     29.54 o 
   0   0   4    41004.00    40061.40    737.42 o 
   2   0   4    14418.44    13572.22    338.05 o 
   4   0   4      398.33      496.23     24.78 o 
   6   0   4      334.16      304.77     49.25 o 
   8   0   4    12379.53    11650.09    311.17 o 
  10   0   4     4676.23     4679.82    175.73 o 
 -12   1   4      334.30      263.84    111.39 o 
 -11   1   4      132.82      111.45     52.07 o 
 -10   1   4      612.26      608.74     43.47 o 
  -9   1   4     2441.23     2481.44     65.65 o 
  -8   1   4     1254.40     1242.80     48.41 o 
  -7   1   4    10923.65    11343.57    205.79 o 
  -6   1   4     1851.09     1886.87     51.86 o 
  -5   1   4     2489.73     2837.58    149.03 o 
  -4   1   4     3962.07     4049.31     65.92 o 
  -3   1   4     2691.75     2809.63     53.49 o 
  -2   1   4     1309.15     1463.05     39.16 o 
  -1   1   4    10741.04    10952.87    147.34 o 
   0   1   4    16673.22    17520.71    232.13 o 
   1   1   4    45874.25    46677.70    745.45 o 
   2   1   4    12080.00    12103.61    202.14 o 
   3   1   4      112.58      174.92     14.07 o 
   4   1   4     8576.28     9097.00    160.90 o 
   5   1   4      571.63      633.64     48.41 o 
   6   1   4     2385.31     2444.91     71.88 o 
   7   1   4     1824.33     1776.07     73.72 o 
   8   1   4     3400.81     3301.17     93.12 o 
   9   1   4     4426.65     4339.12    114.33 o 
  10   1   4     1962.96     1944.99     84.47 o 
  11   1   4     1424.67     1545.80    121.53 o 
 -12   2   4      503.68      528.63    128.91 o 
 -11   2   4     1868.38     1977.00     80.48 o 
 -10   2   4       25.87       37.89     43.91 o 
  -9   2   4     2866.27     2818.68     88.34 o 
  -8   2   4     3010.72     3066.34     94.34 o 
  -7   2   4     5319.79     5340.37    115.50 o 
  -6   2   4     1055.30      974.62     77.94 o 
  -5   2   4    20259.72    21567.89    414.24 o 
  -4   2   4      170.13      130.10     15.11 o 
  -3   2   4       33.42       62.02     11.58 o 
  -2   2   4     9239.38     9307.94    130.32 o 
  -1   2   4     5498.03     5982.79     93.31 o 
   0   2   4     7054.34     7321.35    111.76 o 
   1   2   4     3840.81     3545.50     72.05 o 
   2   2   4     1185.95     1182.56     39.36 o 
   3   2   4    20609.89    22117.82    350.39 o 
   4   2   4     2757.15     2700.35     52.15 o 
   5   2   4     1791.67     1825.38     40.77 o 
   6   2   4     1907.43     1997.51     86.59 o 
   7   2   4       20.89       12.81     34.84 o 
   8   2   4      162.53      199.34     49.41 o 
   9   2   4      321.45      411.08     67.68 o 
  10   2   4      601.71      540.57     63.20 o 
  11   2   4        3.75      -35.67     73.60 o 
 -12   3   4     3983.90     4260.63    185.56 o 
 -11   3   4     4254.85     4334.95    110.98 o 
 -10   3   4     3430.38     3459.74     96.75 o 
  -9   3   4       28.15       46.07     36.43 o 
  -8   3   4     6114.69     6051.59    118.46 o 
  -7   3   4     1191.59     1241.14     42.48 o 
  -6   3   4    11726.27    10783.96    163.03 o 
  -5   3   4     1441.58     1246.32     43.26 o 
  -4   3   4    13145.25    12984.86    180.85 o 
  -3   3   4    29351.76    28568.76    378.99 o 
  -2   3   4    14684.11    14984.57    202.06 o 
  -1   3   4        3.56       23.67     17.19 o 
   0   3   4    29282.85    29485.75    426.24 o 
   1   3   4       27.25       38.76     17.41 o 
   2   3   4     1979.52     1845.20     43.70 o 
   3   3   4     2007.24     1810.50     51.47 o 
   4   3   4    12303.33    12198.21    171.43 o 
   5   3   4    14754.32    14525.82    203.88 o 
   6   3   4     4052.38     4257.24     87.01 o 
   7   3   4      222.70      271.76     41.73 o 
   8   3   4     2231.63     2490.32    100.39 o 
   9   3   4       35.76       92.02     48.38 o 
  10   3   4     2652.81     2605.16    124.40 o 
  11   3   4     1107.20     1111.91    100.24 o 
 -12   4   4     3240.39     3511.52    238.77 o 
 -11   4   4      802.24      783.55     60.84 o 
 -10   4   4     3103.14     3166.80    108.26 o 
  -9   4   4      339.64      368.55     43.18 o 
  -8   4   4      307.99      239.90     36.79 o 
  -7   4   4     2689.69     2711.37     67.36 o 
  -6   4   4     1783.66     1748.91     46.67 o 
  -5   4   4      973.22      865.56     33.30 o 
  -4   4   4    31224.96    30639.06    408.25 o 
  -3   4   4     1962.32     1972.76     38.60 o 
  -2   4   4     8759.75     8828.03    124.41 o 
  -1   4   4      373.32      393.99     20.34 o 
   0   4   4       13.91       20.95     11.57 o 
   1   4   4     6294.28     6329.04    101.07 o 
   2   4   4      110.66      158.75     15.18 o 
   3   4   4     1651.41     1667.99     37.67 o 
   4   4   4    10624.88     9813.80    142.43 o 
   5   4   4     1674.35     1657.36     42.34 o 
   6   4   4    14986.73    15219.58    240.32 o 
   7   4   4      509.35      517.88     52.61 o 
   8   4   4      152.48      103.41     52.21 o 
   9   4   4      470.81      405.40    146.46 o 
  10   4   4        0.09      -36.95     66.87 o 
  11   4   4      538.89      562.83    112.52 o 
 -12   5   4     1208.54     1281.93    160.39 o 
 -11   5   4     1283.78     1252.83     76.12 o 
 -10   5   4     4936.40     4816.00    115.21 o 
  -9   5   4      265.36      276.57     39.89 o 
  -8   5   4     5916.70     5387.34    177.77 o 
  -7   5   4     2145.81     2126.95     80.18 o 
  -6   5   4    17267.19    17254.98    301.07 o 
  -5   5   4      242.88      190.50     18.01 o 
  -4   5   4     5081.72     4935.74     91.29 o 
  -3   5   4    12973.40    12929.44    179.83 o 
  -2   5   4    14433.11    14278.02    214.21 o 
  -1   5   4     2362.43     2388.03     44.26 o 
   0   5   4    12765.25    12792.98    193.29 o 
   1   5   4     2446.42     2480.68     58.17 o 
   2   5   4     7419.75     7761.66    114.13 o 
   3   5   4      938.55      934.22     30.52 o 
   4   5   4     3474.02     3339.03     62.13 o 
   5   5   4    11071.60    11075.12    162.59 o 
   6   5   4     2332.30     2307.98     70.84 o 
   7   5   4     2558.86     2642.59     85.22 o 
   8   5   4     2008.98     1922.14    132.37 o 
   9   5   4      269.79      300.77     71.02 o 
  10   5   4     1265.65     1240.26    128.48 o 
  11   5   4      848.70      860.73    133.74 o 
 -12   6   4      881.80     1027.92    160.59 o 
 -11   6   4      115.51       75.81     60.09 o 
 -10   6   4       23.98       29.64     36.97 o 
  -9   6   4       15.49      -13.03     40.21 o 
  -8   6   4     5406.45     5298.69    113.77 o 
  -7   6   4      120.83       93.94     33.20 o 
  -6   6   4     4393.97     4480.75    144.33 o 
  -5   6   4      314.09      293.30     32.98 o 
  -4   6   4     9631.97    10014.08    174.75 o 
  -3   6   4       16.46       60.06     20.79 o 
  -2   6   4      533.02      487.23     22.46 o 
  -1   6   4      504.92      487.51     23.26 o 
   0   6   4    11509.07    11220.33    266.14 o 
   1   6   4     1922.81     2039.24     52.94 o 
   2   6   4     6994.18     7302.91    110.58 o 
   3   6   4      197.49      156.39     19.99 o 
   4   6   4     2964.16     3065.74     60.39 o 
   5   6   4      568.63      604.60     30.65 o 
   6   6   4      204.84      216.22     32.00 o 
   7   6   4      461.13      484.10     65.02 o 
   8   6   4     1945.00     1807.67    136.27 o 
   9   6   4     1317.59     1313.28     94.97 o 
  10   6   4      481.86      623.13    114.48 o 
 -11   7   4      625.61      695.19     98.38 o 
 -10   7   4       26.60      -14.35     47.75 o 
  -9   7   4     1053.66     1070.43     60.86 o 
  -8   7   4       91.14       99.60     40.46 o 
  -7   7   4     4032.28     3944.09     93.15 o 
  -6   7   4     1624.13     1479.93    124.70 o 
  -5   7   4      476.00      400.56     37.87 o 
  -4   7   4      331.38      355.90     36.03 o 
  -3   7   4     1099.41     1116.89     50.80 o 
  -2   7   4     2019.50     2065.24     48.42 o 
  -1   7   4     4509.99     4144.98     77.42 o 
   0   7   4      280.50      432.92     26.20 o 
   1   7   4    11954.89    11672.57    167.12 o 
   2   7   4     5780.69     5821.13     93.72 o 
   3   7   4     2751.49     2716.30     64.35 o 
   4   7   4     1460.93     1439.09     44.06 o 
   5   7   4      913.99      889.90     36.63 o 
   6   7   4     1157.00     1089.41     58.57 o 
   7   7   4      762.14      828.90     75.14 o 
   8   7   4       13.98       43.14     63.40 o 
   9   7   4     7180.47     7064.12    202.69 o 
  10   7   4      873.32      895.32    100.12 o 
 -11   8   4      696.22      710.29    109.58 o 
 -10   8   4      323.02      287.87     60.59 o 
  -9   8   4     2114.71     2079.98     79.61 o 
  -8   8   4     4085.07     3967.42    128.84 o 
  -7   8   4     1483.45     1283.13    143.96 o 
  -6   8   4     4880.52     4955.93    117.70 o 
  -5   8   4     2869.32     2821.18     74.43 o 
  -4   8   4     1142.76     1134.41     45.65 o 
  -3   8   4     3832.72     3838.04    103.88 o 
  -2   8   4     2135.66     2018.53     71.03 o 
  -1   8   4    14946.10    15125.78    212.87 o 
   0   8   4    11952.62    11881.87    171.49 o 
   1   8   4      671.12      610.12     28.73 o 
   2   8   4     7164.79     6858.56    108.72 o 
   3   8   4     2663.99     2586.29     57.55 o 
   4   8   4      667.87      716.17     33.72 o 
   5   8   4     5878.16     5932.15    117.34 o 
   6   8   4      921.98      963.19     59.05 o 
   7   8   4     1591.67     1620.63    129.83 o 
   8   8   4     5712.12     5786.49    178.91 o 
   9   8   4     1313.47     1280.43    107.78 o 
  10   8   4     1498.06     1625.87    119.11 o 
 -11   9   4      544.99      452.43     97.63 o 
 -10   9   4      200.60       95.56     67.56 o 
  -9   9   4     1418.03     1343.39     78.73 o 
  -8   9   4       29.91       85.93     49.22 o 
  -7   9   4     3680.80     3504.06    119.14 o 
  -6   9   4      778.34      697.83     51.18 o 
  -5   9   4      757.86      691.42     57.80 o 
  -4   9   4       54.60       47.73     23.01 o 
  -3   9   4     2095.65     1846.25     90.11 o 
  -2   9   4       45.24       77.36     21.50 o 
  -1   9   4     1590.49     1608.53     46.01 o 
   0   9   4      447.10      462.55     28.78 o 
   1   9   4     8464.16     8387.72    141.96 o 
   2   9   4       26.61       79.63     23.78 o 
   3   9   4       63.14       85.05     25.05 o 
   4   9   4      407.06      375.32     36.87 o 
   5   9   4      219.55      202.35     36.28 o 
   6   9   4     1151.36     1186.26     66.03 o 
   7   9   4      591.57      568.04     76.81 o 
   8   9   4      144.13       87.06     72.78 o 
   9   9   4      708.42      751.59     93.74 o 
 -10  10   4       10.13       36.77     69.24 o 
  -9  10   4     2221.37     2163.78     95.02 o 
  -8  10   4      265.55      276.15     55.11 o 
  -7  10   4     7199.25     6852.18    157.08 o 
  -6  10   4        5.11       29.35     38.01 o 
  -5  10   4     8053.65     7942.20    166.23 o 
  -4  10   4     3346.21     3009.36    199.59 o 
  -3  10   4     8355.08     8322.75    148.75 o 
  -2  10   4     1952.31     1959.44     61.99 o 
  -1  10   4     8457.36     8345.30    131.39 o 
   0  10   4     2148.83     2096.40     55.27 o 
   1  10   4     6814.28     6824.91    123.09 o 
   2  10   4      103.11      145.11     27.55 o 
   3  10   4     8407.94     8146.30    146.95 o 
   4  10   4     3010.50     3011.82     79.71 o 
   5  10   4     6030.98     6041.96    123.35 o 
   6  10   4     2328.78     2239.89     88.48 o 
   7  10   4     1909.23     2117.02    113.39 o 
   8  10   4      214.44      201.45     81.13 o 
   9  10   4     1187.67     1352.41    125.50 o 
 -10  11   4      262.01      287.77     73.38 o 
  -9  11   4       81.13       92.28     54.10 o 
  -8  11   4      113.42      204.90     52.91 o 
  -7  11   4      891.72      903.16     58.44 o 
  -6  11   4      822.85      792.72     61.03 o 
  -5  11   4     4334.28     3786.07    263.10 o 
  -4  11   4      775.41      757.94     48.31 o 
  -3  11   4     7502.16     7276.37    137.46 o 
  -2  11   4      150.00      167.61     35.77 o 
  -1  11   4      996.36     1049.13     75.80 o 
   0  11   4      874.39      979.48     41.92 o 
   1  11   4     1953.05     1898.27     69.18 o 
   2  11   4      402.12      406.49     33.59 o 
   3  11   4     2712.93     2805.07     78.75 o 
   4  11   4      535.26      476.62     44.70 o 
   5  11   4     4418.66     4376.76    105.92 o 
   6  11   4       76.20       93.61     52.04 o 
   7  11   4      525.85      582.91     84.94 o 
   8  11   4      234.93      135.23     80.93 o 
  -9  12   4     2217.61     2288.67    102.80 o 
  -8  12   4     1009.52      652.60    122.42 o 
  -7  12   4     2670.59     2570.45    100.33 o 
  -6  12   4      139.15      118.77     46.04 o 
  -5  12   4     2254.47     2194.99    113.74 o 
  -4  12   4     5515.94     5479.98    118.85 o 
  -3  12   4      371.19      406.52     44.40 o 
  -2  12   4     8265.68     8119.12    151.40 o 
  -1  12   4     4422.87     4367.64     98.57 o 
   0  12   4      583.50      596.53     39.00 o 
   1  12   4     7804.22     7661.31    154.04 o 
   2  12   4      156.01      140.37     36.85 o 
   3  12   4     2650.59     2718.22     82.07 o 
   4  12   4     4735.77     4830.75    115.92 o 
   5  12   4      184.70      208.11     47.26 o 
   6  12   4     4207.37     4502.46    130.03 o 
   7  12   4     1872.14     1763.32    112.93 o 
   8  12   4      331.99      385.74     93.49 o 
  -9  13   4      134.97      132.43     59.86 o 
  -8  13   4      778.48      718.81     89.60 o 
  -7  13   4     1080.03     1061.40     67.93 o 
  -6  13   4       11.70       31.89     41.77 o 
  -5  13   4      406.71      434.13     52.58 o 
  -4  13   4      160.67      198.84     53.08 o 
  -3  13   4     1431.06     1487.19     64.89 o 
  -2  13   4     1814.64     1862.72     69.78 o 
  -1  13   4        2.12       69.94     39.17 o 
   0  13   4      112.28      147.07     40.06 o 
   1  13   4     2847.77     2925.50     85.67 o 
   2  13   4       44.16       32.36     28.50 o 
   3  13   4      541.86      532.56     51.30 o 
   4  13   4      302.33      383.78     49.87 o 
   5  13   4     3148.57     3188.16     98.06 o 
   6  13   4       11.89       30.47     57.75 o 
   7  13   4      156.11      120.56     83.34 o 
  -8  14   4     2470.61     2340.65     97.04 o 
  -7  14   4      514.06      600.84     74.46 o 
  -6  14   4      355.30      422.60     57.46 o 
  -5  14   4      883.84      933.63     64.29 o 
  -4  14   4      873.31      950.45     61.99 o 
  -3  14   4      543.90      478.44     52.45 o 
  -2  14   4      215.41      263.53     47.31 o 
  -1  14   4      233.07      292.18     48.24 o 
   0  14   4     2361.10     2456.17     92.78 o 
   1  14   4      873.45      950.68     66.36 o 
   2  14   4     1497.35     1363.49     65.59 o 
   3  14   4     1760.13     1800.99     75.70 o 
   4  14   4       25.66       57.67     48.62 o 
   5  14   4      429.38      452.26     66.56 o 
   6  14   4       69.09      158.69     65.08 o 
  -7  15   4     1056.71     1147.27     87.09 o 
  -6  15   4      701.38      618.13     64.66 o 
  -5  15   4        2.95      -20.62     51.82 o 
  -4  15   4       69.76       66.95     52.04 o 
  -3  15   4      997.33      927.68     64.88 o 
  -2  15   4      660.93      772.44     59.35 o 
  -1  15   4     1791.60     1956.72     88.87 o 
   0  15   4      832.52      815.72     69.02 o 
   1  15   4     1855.22     1922.61     88.55 o 
   2  15   4      671.32      620.27     64.97 o 
   3  15   4      607.47      652.90     85.92 o 
   4  15   4      310.82      237.48     55.75 o 
   5  15   4      958.00      937.68     80.11 o 
  -6  16   4     1070.93     1175.56     79.79 o 
  -5  16   4      240.66      306.37     62.10 o 
  -4  16   4       85.26       64.20     54.83 o 
  -3  16   4     2319.59     2173.11    128.12 o 
  -2  16   4      327.75      329.98     65.34 o 
  -1  16   4     1392.95     1539.78     86.77 o 
   0  16   4     1699.89     1788.76    102.43 o 
   1  16   4      257.20      216.17     69.56 o 
   2  16   4     1972.31     2003.28     96.85 o 
   3  16   4      199.61      119.61     65.37 o 
   4  16   4       98.70       83.52     57.72 o 
  -4  17   4     1840.26     1884.38     90.83 o 
  -3  17   4     1720.79     1620.04     95.15 o 
  -2  17   4     1008.43      968.69     82.04 o 
  -1  17   4      343.51      260.21     67.77 o 
   0  17   4      761.29      872.12     79.31 o 
   1  17   4      677.02      843.07     79.01 o 
   2  17   4      883.61     1033.62     84.47 o 
   3  17   4       50.78       94.14     57.20 o 
 -11   0   5      284.21      401.83     81.73 o 
  -9   0   5     9449.34     9826.53    272.63 o 
  -7   0   5      563.55      579.98     45.58 o 
  -5   0   5     5508.59     5949.24    156.73 o 
  -3   0   5    10336.29    10715.18    210.36 o 
  -1   0   5    38899.02    39068.89    721.95 o 
   1   0   5     4876.09     5229.70    106.31 o 
   3   0   5      749.13      566.27     49.76 o 
   5   0   5      557.06      494.53     51.65 o 
   7   0   5    10531.40    10591.87    285.09 o 
   9   0   5     1032.39     1058.72    104.78 o 
  11   0   5     2476.02     3003.73    156.67 o 
 -12   1   5     1211.62     1164.68    233.36 o 
 -11   1   5       25.19      -21.43     67.18 o 
 -10   1   5      414.17      375.54     43.29 o 
  -9   1   5     1162.41     1140.11     51.67 o 
  -8   1   5        0.36      -12.86     31.19 o 
  -7   1   5      330.31      298.97     29.04 o 
  -6   1   5     7406.43     6976.56    130.77 o 
  -5   1   5      680.75      732.83     27.17 o 
  -4   1   5     9268.51     9153.46    131.61 o 
  -3   1   5      600.73      678.41     23.62 o 
  -2   1   5     1444.85     1519.10     37.09 o 
  -1   1   5     3574.14     3776.05     56.93 o 
   0   1   5      845.24      898.46     21.70 o 
   1   1   5     1491.91     1531.77     32.19 o 
   2   1   5     5579.65     5471.28     99.20 o 
   3   1   5      909.81      939.13     34.90 o 
   4   1   5     9392.93     9431.66    149.01 o 
   5   1   5     1477.25     1330.83     59.99 o 
   6   1   5     1629.05     1624.19     61.44 o 
   7   1   5        8.05       35.00     36.38 o 
   8   1   5      617.44      574.62     51.29 o 
   9   1   5       13.93        3.60     46.66 o 
  10   1   5     1543.54     1762.99     93.90 o 
  11   1   5      524.80      569.59     98.49 o 
 -12   2   5      130.00       74.70     84.10 o 
 -11   2   5      313.48      402.10     56.80 o 
 -10   2   5      732.85      909.60     61.54 o 
  -9   2   5       28.68       26.35     37.20 o 
  -8   2   5     2927.58     2943.54     82.53 o 
  -7   2   5     3180.69     3208.25     73.49 o 
  -6   2   5     2445.15     2242.75     67.60 o 
  -5   2   5    24642.21    24237.29    328.35 o 
  -4   2   5     4173.79     3817.57     63.68 o 
  -3   2   5     7986.65     7899.24    113.02 o 
  -2   2   5     7235.55     7026.72    108.54 o 
  -1   2   5     1095.72     1211.70     26.05 o 
   0   2   5    11377.64    11288.10    154.24 o 
   1   2   5    10726.73    10879.36    163.98 o 
   2   2   5     2091.31     1992.09     39.47 o 
   3   2   5    18342.13    17928.46    267.60 o 
   4   2   5     2857.74     2606.56     60.22 o 
   5   2   5     5416.01     5455.23    112.85 o 
   6   2   5     6356.49     5872.91    574.91 o 
   7   2   5      102.93       85.73     34.80 o 
   8   2   5     3201.79     3071.26    107.01 o 
   9   2   5      926.61      939.44     74.52 o 
  10   2   5     1959.15     2007.31     90.05 o 
  11   2   5     3185.84     3215.75    225.44 o 
 -12   3   5      180.22      220.37     68.90 o 
 -11   3   5     1471.49     1534.59     79.50 o 
 -10   3   5     7285.67     7350.69    162.12 o 
  -9   3   5     2350.75     2416.50     82.99 o 
  -8   3   5     3589.31     3663.19     84.16 o 
  -7   3   5     4375.78     4382.36     89.04 o 
  -6   3   5     1242.10     1339.80     76.64 o 
  -5   3   5     5682.33     5502.00     88.77 o 
  -4   3   5      763.07      795.37     38.31 o 
  -3   3   5     7547.99     7304.47    106.03 o 
  -2   3   5    32075.89    31938.85    421.26 o 
  -1   3   5     4040.77     3956.53     72.10 o 
   0   3   5     9827.74     9658.54    147.55 o 
   1   3   5    16374.93    16008.67    216.72 o 
   2   3   5     2249.87     2317.02     45.90 o 
   3   3   5     7757.52     8133.40    118.15 o 
   4   3   5      494.76      524.11     25.68 o 
   5   3   5     3277.34     3385.49     72.25 o 
   6   3   5     5657.08     5743.11    125.77 o 
   7   3   5     1812.01     1937.78     76.13 o 
   8   3   5     4274.25     4260.38    132.49 o 
   9   3   5     1805.11     1917.31     84.30 o 
  10   3   5        0.45      -63.08     70.85 o 
  11   3   5      887.49      952.99    101.83 o 
 -12   4   5      190.23      163.36     70.81 o 
 -11   4   5     5272.84     5242.28    159.01 o 
 -10   4   5      166.30      177.64     50.57 o 
  -9   4   5    13654.28    13890.18    272.52 o 
  -8   4   5     1574.89     1471.86     67.13 o 
  -7   4   5     4275.78     4116.07    122.77 o 
  -6   4   5      940.21      958.91     34.87 o 
  -5   4   5     1206.82     1223.45     36.47 o 
  -4   4   5     2201.72     2174.45     45.20 o 
  -3   4   5    11569.55    11004.75    154.56 o 
  -2   4   5     1243.05     1339.01     31.40 o 
  -1   4   5    36824.04    34991.11   1413.89 o 
   0   4   5       92.42       62.44     16.12 o 
   1   4   5    10322.86     9892.13    152.28 o 
   2   4   5       12.20        9.23     13.60 o 
   3   4   5     1078.46     1214.51     32.75 o 
   4   4   5     3538.56     3682.60     66.89 o 
   5   4   5     6405.94     6503.43    116.06 o 
   6   4   5      229.97      231.82     38.93 o 
   7   4   5    14446.55    14000.56    258.48 o 
   8   4   5      234.48      283.45     49.71 o 
   9   4   5     2006.09     2127.25    219.51 o 
  10   4   5      220.29       96.04     51.95 o 
 -12   5   5      205.12      266.94     74.39 o 
 -11   5   5     1546.25     1533.13    105.73 o 
 -10   5   5      575.80      605.60     73.81 o 
  -9   5   5     1731.57     1821.54     76.51 o 
  -8   5   5     1646.10     1498.16     65.59 o 
  -7   5   5     1895.89     1904.29     79.05 o 
  -6   5   5     7033.19     6930.78    125.33 o 
  -5   5   5     3343.40     3436.77     63.49 o 
  -4   5   5     8904.85     8916.79    130.71 o 
  -3   5   5     8253.52     8018.28    141.14 o 
  -2   5   5     1492.48     1472.67     34.74 o 
  -1   5   5     9911.77     9748.80    168.80 o 
   0   5   5     2370.21     2532.28     48.04 o 
   1   5   5     9287.60     9171.93    144.29 o 
   2   5   5    11618.38    11668.31    165.18 o 
   3   5   5    11613.19    11690.44    167.10 o 
   4   5   5     3986.27     4006.09     73.11 o 
   5   5   5     2386.60     2357.86     61.91 o 
   6   5   5      105.59       96.83     37.14 o 
   7   5   5     4882.82     4948.98    121.06 o 
   8   5   5        6.95       13.57     61.02 o 
   9   5   5     2015.34     2096.26    113.36 o 
  10   5   5      409.29      356.66     83.30 o 
 -12   6   5       39.74       93.18     74.69 o 
 -11   6   5      105.89       53.85     64.60 o 
 -10   6   5       32.31        3.62     50.85 o 
  -9   6   5        3.58       -7.38     43.80 o 
  -8   6   5       81.00       78.20     41.53 o 
  -7   6   5     4065.02     4123.95    114.22 o 
  -6   6   5       13.76       34.36     28.32 o 
  -5   6   5    15369.74    15057.36    237.57 o 
  -4   6   5      808.28      726.38     47.57 o 
  -3   6   5     2770.71     2652.51     51.72 o 
  -2   6   5      134.26       86.82     13.03 o 
  -1   6   5     1025.81      912.03     32.41 o 
   0   6   5     2364.27     2483.49     53.73 o 
   1   6   5     5942.72     5636.77     89.34 o 
   2   6   5      367.06      462.92     24.70 o 
   3   6   5    18249.21    18375.46    254.26 o 
   4   6   5     1868.86     1820.28     47.17 o 
   5   6   5     1950.16     1871.27     61.17 o 
   6   6   5     2896.47     2760.08     85.32 o 
   7   6   5        7.14       54.25     56.40 o 
   8   6   5      345.28      313.46     69.77 o 
   9   6   5      144.40      138.15     74.98 o 
  10   6   5      890.76      849.96     98.79 o 
 -11   7   5       17.00      -15.58     58.23 o 
 -10   7   5     2030.26     1915.83     99.22 o 
  -9   7   5       19.74       68.25     48.19 o 
  -8   7   5     2751.88     2611.13     85.00 o 
  -7   7   5      413.01      352.85     38.88 o 
  -6   7   5     1275.59     1180.25     50.94 o 
  -5   7   5      250.65      275.30     32.46 o 
  -4   7   5      222.36      173.28     27.89 o 
  -3   7   5       69.06       71.16     17.27 o 
  -2   7   5     7413.84     7463.13    113.38 o 
  -1   7   5        0.08       16.39     17.42 o 
   0   7   5    13628.69    13676.29    210.76 o 
   1   7   5      174.60      175.85     20.97 o 
   2   7   5        3.24       14.16     19.26 o 
   3   7   5        1.80        2.76     20.52 o 
   4   7   5        1.26       -9.01     22.51 o 
   5   7   5      284.52      274.44     33.31 o 
   6   7   5     6111.61     6274.07    140.82 o 
   7   7   5        5.86       11.34     59.40 o 
   8   7   5     3609.56     3672.23    240.37 o 
   9   7   5       68.79      116.77     76.34 o 
  10   7   5       15.21       38.99     84.05 o 
 -11   8   5       43.69       21.35     83.44 o 
 -10   8   5      626.45      559.65     65.14 o 
  -9   8   5     1152.39      994.19     62.41 o 
  -8   8   5      220.42      176.42     43.33 o 
  -7   8   5      612.67      576.32     47.31 o 
  -6   8   5       54.89       68.95     33.98 o 
  -5   8   5     5634.89     5549.54    109.77 o 
  -4   8   5      419.08      438.96     34.64 o 
  -3   8   5     1802.12     1666.36     59.40 o 
  -2   8   5      703.12      661.95     29.29 o 
  -1   8   5     4969.22     4910.58     91.33 o 
   0   8   5      878.98      856.73     36.16 o 
   1   8   5      234.46      238.28     24.14 o 
   2   8   5      359.79      368.19     27.26 o 
   3   8   5     3888.73     3781.99     73.33 o 
   4   8   5      152.68      195.05     28.76 o 
   5   8   5      394.65      422.04     46.18 o 
   6   8   5       17.97       54.94     43.42 o 
   7   8   5     3069.41     3153.03    129.41 o 
   8   8   5        6.70       -6.38     69.66 o 
   9   8   5      399.26      433.62     88.54 o 
 -11   9   5        1.19      -95.52     63.68 o 
 -10   9   5        5.03      -16.57     59.25 o 
  -9   9   5      195.07      150.25     50.74 o 
  -8   9   5     1529.37     1517.21     78.51 o 
  -7   9   5        7.62       12.84     39.24 o 
  -6   9   5     8174.46     8042.26    150.08 o 
  -5   9   5      290.83      277.99     37.96 o 
  -4   9   5    11476.17    11353.13    190.59 o 
  -3   9   5       27.43       14.63     27.95 o 
  -2   9   5      122.87      121.77     25.00 o 
  -1   9   5     2087.25     2124.71     53.01 o 
   0   9   5      541.23      500.71     33.08 o 
   1   9   5     2085.93     1982.45     52.04 o 
   2   9   5    12785.39    12491.21    183.82 o 
   3   9   5     2132.65     2103.46     56.41 o 
   4   9   5     7940.48     7915.30    128.70 o 
   5   9   5      236.52      231.78     46.37 o 
   6   9   5     1717.13     1555.37     74.28 o 
   7   9   5      857.99      912.04     85.83 o 
   8   9   5       17.69      -39.47     74.88 o 
   9   9   5     1126.38     1246.00    108.30 o 
 -10  10   5     1258.55     1287.52     85.04 o 
  -9  10   5     2241.28     2178.15     95.51 o 
  -8  10   5     3680.86     3501.26    123.53 o 
  -7  10   5       32.97       70.09     41.86 o 
  -6  10   5     3195.05     3217.51    101.37 o 
  -5  10   5     4223.62     4372.17    100.51 o 
  -4  10   5     2867.06     2756.09     84.76 o 
  -3  10   5        4.07       24.33     18.80 o 
  -2  10   5     4151.35     3996.44     88.92 o 
  -1  10   5     3023.57     3036.81     66.66 o 
   0  10   5     7744.90     7635.89    123.38 o 
   1  10   5        8.58       11.67     26.22 o 
   2  10   5     3882.10     3713.77    107.27 o 
   3  10   5     3269.32     3310.85     97.17 o 
   4  10   5     2319.95     2275.35     75.17 o 
   5  10   5       53.28      101.18     46.10 o 
   6  10   5     1068.10     1123.55     69.60 o 
   7  10   5     1726.80     1554.61    103.57 o 
   8  10   5     2712.66     3005.41    141.08 o 
   9  10   5      261.42      253.44     89.63 o 
 -10  11   5     5816.20     5931.92    163.39 o 
  -9  11   5      147.52      105.49     70.65 o 
  -8  11   5     3391.85     3396.27    112.85 o 
  -7  11   5       30.80      130.74     46.05 o 
  -6  11   5       23.50       24.16     42.34 o 
  -5  11   5      452.59      372.54     43.71 o 
  -4  11   5     1974.84     2016.91     77.66 o 
  -3  11   5      105.32      113.25     36.36 o 
  -2  11   5    12234.23    12308.47    206.13 o 
  -1  11   5      416.70      449.25     40.30 o 
   0  11   5     7902.34     7875.64    129.34 o 
   1  11   5      555.05      535.34     40.68 o 
   2  11   5      501.14      474.09     39.46 o 
   3  11   5      485.87      478.33     43.30 o 
   4  11   5       75.29       -1.45     38.64 o 
   5  11   5      104.37       87.07     49.96 o 
   6  11   5     4082.82     4453.52    129.69 o 
   7  11   5      223.65      140.28     77.11 o 
   8  11   5     3529.56     3606.51    157.27 o 
  -9  12   5     3178.16     3054.99    163.13 o 
  -8  12   5      822.86      843.95     74.66 o 
  -7  12   5      181.21      211.23     50.45 o 
  -6  12   5     1040.89      885.52     83.07 o 
  -5  12   5      770.01      727.62     69.02 o 
  -4  12   5     1481.76     1608.80     66.08 o 
  -3  12   5     1191.87     1142.49     57.03 o 
  -2  12   5     7686.11     7697.11    146.16 o 
  -1  12   5     5324.34     5322.41    112.19 o 
   0  12   5       33.25       32.52     31.38 o 
   1  12   5       93.91      114.78     38.51 o 
   2  12   5     1206.26     1139.08     56.11 o 
   3  12   5     1078.91     1085.84     57.02 o 
   4  12   5      977.02      945.38     57.03 o 
   5  12   5        9.89       -0.30     52.96 o 
   6  12   5     1649.86     1748.19     89.40 o 
   7  12   5     1332.58     1443.24    108.62 o 
   8  12   5      700.11      773.69    104.24 o 
  -9  13   5      135.64       79.54     51.14 o 
  -8  13   5       46.46        1.66     61.51 o 
  -7  13   5      355.58      313.43     53.87 o 
  -6  13   5     3087.97     2721.89    145.85 o 
  -5  13   5      288.51      333.48     49.92 o 
  -4  13   5     4708.75     4774.30    112.55 o 
  -3  13   5      550.65      570.44     51.83 o 
  -2  13   5        0.46       32.27     39.83 o 
  -1  13   5     1595.33     1573.31     64.57 o 
   0  13   5      321.86      350.26     43.95 o 
   1  13   5      483.16      512.49     51.17 o 
   2  13   5     4520.90     4548.94    108.40 o 
   3  13   5      889.42      924.22     57.68 o 
   4  13   5     3727.86     3640.88    110.83 o 
   5  13   5     3152.02     3147.79    110.93 o 
   6  13   5        2.24      -10.62     61.77 o 
   7  13   5      612.41      536.78     96.20 o 
  -8  14   5      162.87      144.64     65.51 o 
  -7  14   5      424.27      395.83     68.38 o 
  -6  14   5       60.28       65.75     50.64 o 
  -5  14   5     1367.31     1362.24     71.92 o 
  -4  14   5      172.12      212.33     50.83 o 
  -3  14   5      311.93      362.04     51.20 o 
  -2  14   5       13.75       55.25     44.39 o 
  -1  14   5     2832.27     2931.00     90.19 o 
   0  14   5        1.61        5.81     48.10 o 
   1  14   5       32.53       45.06     49.48 o 
   2  14   5       80.98      117.59     45.77 o 
   3  14   5     1567.73     1613.38     73.15 o 
   4  14   5      170.71      204.64     52.59 o 
   5  14   5       11.29       11.02     60.29 o 
   6  14   5        3.38       44.36     65.57 o 
  -7  15   5       15.89       18.07     53.13 o 
  -6  15   5       95.49      134.54     57.81 o 
  -5  15   5      281.92      274.70     58.22 o 
  -4  15   5       29.72       34.13     50.56 o 
  -3  15   5     1033.09     1053.94     66.05 o 
  -2  15   5     3958.82     3978.77    113.46 o 
  -1  15   5      270.23      324.21     60.57 o 
   0  15   5     2450.57     2516.59    109.20 o 
   1  15   5      101.23      116.06     54.82 o 
   2  15   5        6.49       -5.67     30.27 o 
   3  15   5       49.70      148.88     52.61 o 
   4  15   5       24.89       50.39     53.61 o 
   5  15   5      603.02      605.06     76.41 o 
  -5  16   5     2819.31     2806.33    122.71 o 
  -4  16   5       21.83      -21.25     55.50 o 
  -3  16   5     3485.70     3259.25    104.19 o 
  -2  16   5       18.70       -8.39     59.74 o 
  -1  16   5      458.70      426.93     66.04 o 
   0  16   5      240.00      271.83     62.87 o 
   1  16   5     1209.01     1251.65    101.10 o 
   2  16   5       62.11      116.76     57.40 o 
   3  16   5     2140.29     2277.09    119.23 o 
   4  16   5        5.91      102.22     66.76 o 
  -4  17   5      959.18     1186.78     81.99 o 
  -3  17   5      133.39      161.72     68.09 o 
  -2  17   5        6.84        6.11     64.89 o 
  -1  17   5      877.37      904.84     83.68 o 
   0  17   5       37.67      101.71     65.85 o 
   1  17   5     2063.26     2255.01    107.51 o 
   2  17   5     1807.74     1881.19     99.83 o 
 -12   0   6     3989.24     4024.78    260.76 o 
 -10   0   6      596.55      696.16     73.91 o 
  -8   0   6     1675.17     1781.65     76.37 o 
  -6   0   6      151.87      146.51     31.28 o 
  -4   0   6      927.34      877.25     37.78 o 
  -2   0   6     1513.39     1500.32     59.34 o 
   0   0   6     3847.90     3666.76    147.82 o 
   2   0   6    12449.75    13633.10    326.08 o 
   4   0   6     1297.55     1264.00    101.97 o 
   6   0   6     1026.86      975.21     71.20 o 
   8   0   6     1607.26     1624.45    138.01 o 
  10   0   6     4036.53     4088.39    174.03 o 
 -12   1   6       92.13      126.24     81.04 o 
 -11   1   6      210.15      276.58     62.71 o 
 -10   1   6        1.79       89.69     87.43 o 
  -9   1   6      940.72     1022.18     46.69 o 
  -8   1   6      906.81      902.72     42.98 o 
  -7   1   6    11157.54    11313.73    238.44 o 
  -6   1   6      413.16      456.49     26.72 o 
  -5   1   6     3818.52     3990.11     69.22 o 
  -4   1   6       31.41       44.16     16.57 o 
  -3   1   6     3238.08     3410.06     72.65 o 
  -2   1   6     2580.74     2805.50     58.29 o 
  -1   1   6    10985.35    11215.45    153.84 o 
   0   1   6       28.96       66.29     11.26 o 
   1   1   6    30301.64    30247.40    398.78 o 
   2   1   6     1653.83     1621.24     44.76 o 
   3   1   6     4434.24     4418.20    106.03 o 
   4   1   6     2150.73     2257.35     62.51 o 
   5   1   6       20.83       42.74     28.97 o 
   6   1   6     1219.09     1202.33     69.40 o 
   7   1   6     2179.20     1968.03     74.78 o 
   8   1   6      403.51      423.19     51.40 o 
   9   1   6     3188.19     3021.98    100.18 o 
  10   1   6      429.13      504.21     70.76 o 
 -12   2   6       49.17        0.30     68.10 o 
 -11   2   6     1898.16     1776.57     81.24 o 
 -10   2   6      644.45      761.02     52.53 o 
  -9   2   6     1360.05     1446.73     52.90 o 
  -8   2   6     8290.45     8256.29    133.24 o 
  -7   2   6     4986.52     5038.94     97.52 o 
  -6   2   6    20188.49    20086.19    278.26 o 
  -5   2   6      613.84      463.45     24.34 o 
  -4   2   6      268.20      313.08     20.43 o 
  -3   2   6     3883.18     3726.49     60.12 o 
  -2   2   6      207.21      250.54     19.62 o 
  -1   2   6     6846.18     7118.29    102.16 o 
   0   2   6    19889.47    19916.27    266.45 o 
   1   2   6     1880.80     1729.47     38.17 o 
   2   2   6    20315.61    20015.42    295.10 o 
   3   2   6      598.47      462.52     25.88 o 
   4   2   6      193.88      197.36     20.46 o 
   5   2   6     3645.89     3663.81    101.62 o 
   6   2   6       60.59       37.19     43.02 o 
   7   2   6      484.29      506.50    103.24 o 
   8   2   6     1145.66     1236.90     78.30 o 
   9   2   6     1073.71     1163.50     73.68 o 
  10   2   6     3139.50     3220.30    164.55 o 
 -12   3   6     1616.14     1796.39    122.75 o 
 -11   3   6     6113.91     6222.00    151.68 o 
 -10   3   6      414.32      571.15     56.95 o 
  -9   3   6     1318.98     1158.33     54.68 o 
  -8   3   6     1542.69     1535.03     57.33 o 
  -7   3   6      116.04      129.01     29.21 o 
  -6   3   6    11076.75    10942.17    161.95 o 
  -5   3   6     9629.70     9504.43    140.25 o 
  -4   3   6     3540.60     3483.73     61.00 o 
  -3   3   6    24486.79    23843.71    319.27 o 
  -2   3   6     6580.07     6608.06    105.40 o 
  -1   3   6    22585.26    23539.17    314.02 o 
   0   3   6     2536.34     2241.31     65.97 o 
   1   3   6       30.62       82.98     18.89 o 
   2   3   6     9465.24     9517.79    135.61 o 
   3   3   6     5934.71     5553.80    123.75 o 
   4   3   6     6932.38     6929.48    128.53 o 
   5   3   6    19864.86    19841.15    341.80 o 
   6   3   6     1098.47     1265.52     60.47 o 
   7   3   6     6516.26     6344.54    151.65 o 
   8   3   6     1368.26     1384.71    103.85 o 
   9   3   6        2.62      -29.22     39.71 o 
  10   3   6     1615.84     1541.04    108.10 o 
 -12   4   6     5291.69     5644.43    177.63 o 
 -11   4   6        8.85       10.51     53.19 o 
 -10   4   6    10228.68     9905.06    215.46 o 
  -9   4   6      786.95      651.61     48.03 o 
  -8   4   6      449.49      424.49     40.47 o 
  -7   4   6     1300.54     1137.09     57.15 o 
  -6   4   6     3448.84     3255.69     65.73 o 
  -5   4   6       98.36      114.20     24.36 o 
  -4   4   6    46888.19    45356.17    598.86 o 
  -3   4   6      550.54      546.26     21.81 o 
  -2   4   6    44584.74    44722.12    642.63 o 
  -1   4   6     1550.65     1520.90     35.47 o 
   0   4   6     5721.48     5459.98     92.01 o 
   1   4   6      844.53      786.16     26.53 o 
   2   4   6     5194.63     5239.68     89.31 o 
   3   4   6     1111.12     1108.16     32.27 o 
   4   4   6    29995.46    29828.31    441.10 o 
   5   4   6      535.43      564.71     43.29 o 
   6   4   6    20518.01    20280.15    354.23 o 
   7   4   6      657.24      671.45     54.34 o 
   8   4   6     1614.97     1735.88     79.66 o 
   9   4   6      293.58      246.89     73.91 o 
  10   4   6     3360.60     3477.44    412.11 o 
 -12   5   6     1592.77     1701.77    136.87 o 
 -11   5   6     1006.07      875.74     75.16 o 
 -10   5   6     1561.22     1706.94    103.09 o 
  -9   5   6      459.54      471.18     47.25 o 
  -8   5   6     2261.57     2242.57     83.46 o 
  -7   5   6     5693.86     5368.28    108.27 o 
  -6   5   6     2575.72     2379.61     66.05 o 
  -5   5   6      183.45      196.19     20.76 o 
  -4   5   6     3510.79     3411.81     62.19 o 
  -3   5   6     7916.44     7815.09    115.80 o 
  -2   5   6     5801.59     5623.88     87.36 o 
  -1   5   6       86.30       82.03     20.60 o 
   0   5   6    10553.75    10588.83    151.01 o 
   1   5   6     3763.59     3691.52     64.34 o 
   2   5   6     6220.68     6134.00    103.67 o 
   3   5   6      236.76      289.14     32.02 o 
   4   5   6     2495.28     2460.60     62.48 o 
   5   5   6     4676.89     4639.46     93.94 o 
   6   5   6      787.62      762.81     51.45 o 
   7   5   6      874.14      845.92     57.71 o 
   8   5   6     3573.96     3543.17    139.23 o 
   9   5   6      768.99      718.12    114.29 o 
  10   5   6      885.85      960.07    116.52 o 
 -12   6   6       30.04       28.99     73.17 o 
 -11   6   6       18.98        1.69     56.46 o 
 -10   6   6      153.56      209.21     56.30 o 
  -9   6   6      826.92      821.97     61.87 o 
  -8   6   6     6290.00     6038.45    138.80 o 
  -7   6   6       19.36       42.13     32.70 o 
  -6   6   6     6316.42     6155.99    125.67 o 
  -5   6   6      157.77      129.59     28.33 o 
  -4   6   6      322.58      337.79     21.79 o 
  -3   6   6        1.99       11.34     16.74 o 
  -2   6   6       19.52       31.13     16.94 o 
  -1   6   6      202.42      243.80     20.41 o 
   0   6   6    13606.49    13528.96    190.52 o 
   1   6   6      568.80      615.27     28.98 o 
   2   6   6     4579.87     4164.33     73.29 o 
   3   6   6      943.68     1007.05     34.85 o 
   4   6   6      945.49     1029.62     36.97 o 
   5   6   6        9.06       47.11     30.58 o 
   6   6   6       11.47       39.47     39.72 o 
   7   6   6       28.47       68.05     59.10 o 
   8   6   6     4378.85     4100.94    148.55 o 
   9   6   6      259.61      238.03     79.64 o 
  10   6   6     1732.67     1765.27    122.11 o 
 -11   7   6     2696.95     2669.41    106.51 o 
 -10   7   6        2.30       37.04     52.24 o 
  -9   7   6      277.15      237.34     53.23 o 
  -8   7   6      291.14      188.31     38.68 o 
  -7   7   6     4226.85     4280.84     98.32 o 
  -6   7   6      394.01      450.95     39.13 o 
  -5   7   6      640.48      622.30     38.69 o 
  -4   7   6      342.17      317.98     31.23 o 
  -3   7   6     6331.94     6263.10     99.56 o 
  -2   7   6        8.93       -7.25     17.42 o 
  -1   7   6      295.89      369.22     26.59 o 
   0   7   6     1491.94     1669.81     50.28 o 
   1   7   6    14168.04    14354.82    221.89 o 
   2   7   6       46.98       35.75     21.21 o 
   3   7   6     1342.05     1287.68     41.79 o 
   4   7   6      495.67      570.95     32.13 o 
   5   7   6     2237.59     2229.14     71.54 o 
   6   7   6        2.40      -18.62     40.73 o 
   7   7   6      106.60       68.53     61.56 o 
   8   7   6      310.76      433.16     77.01 o 
   9   7   6     1920.04     2028.89    133.20 o 
 -11   8   6      139.66      145.07     63.03 o 
 -10   8   6      359.32      364.14     61.45 o 
  -9   8   6       40.39        6.91     52.36 o 
  -8   8   6     2998.37     2798.70     85.82 o 
  -7   8   6      538.28      630.39     48.02 o 
  -6   8   6     1878.92     1863.50     65.37 o 
  -5   8   6       84.19       84.32     32.36 o 
  -4   8   6      584.01      556.16     37.53 o 
  -3   8   6      449.68      408.83     26.58 o 
  -2   8   6      574.96      535.16     28.27 o 
  -1   8   6     4154.98     4166.78     82.50 o 
   0   8   6     5579.38     5520.52    109.24 o 
   1   8   6     2195.70     2270.95     53.63 o 
   2   8   6     8384.68     8469.54    131.92 o 
   3   8   6     1333.08     1374.98     45.85 o 
   4   8   6       46.46       36.03     26.21 o 
   5   8   6      393.81      377.39     38.58 o 
   6   8   6      193.99      205.95     63.80 o 
   7   8   6      425.47      433.82     74.63 o 
   8   8   6     1288.35     1228.76     98.51 o 
   9   8   6     1954.41     1943.56    122.26 o 
 -11   9   6      224.62      220.88     68.87 o 
 -10   9   6       20.68      -20.50     59.38 o 
  -9   9   6     1994.64     2006.52    104.04 o 
  -8   9   6       83.62      143.57     50.23 o 
  -7   9   6    13174.71    12842.98    220.68 o 
  -6   9   6       72.29       54.56     36.81 o 
  -5   9   6     5073.89     4937.51    105.57 o 
  -4   9   6      671.30      671.70     42.11 o 
  -3   9   6       17.72       47.03     29.20 o 
  -2   9   6       65.75       75.36     23.88 o 
  -1   9   6     5196.53     5084.54     97.19 o 
   0   9   6      208.63      228.23     26.52 o 
   1   9   6    20893.91    20989.69    292.28 o 
   2   9   6      442.57      478.09     32.34 o 
   3   9   6     4662.84     4601.58     87.31 o 
   4   9   6      112.59      120.46     30.33 o 
   5   9   6      487.54      398.66     50.77 o 
   6   9   6        1.01      -28.02     63.02 o 
   7   9   6      797.65      783.04     86.16 o 
   8   9   6       53.19       69.67     77.36 o 
   9   9   6     4334.15     4604.82    230.60 o 
 -10  10   6      239.22      241.02     64.87 o 
  -9  10   6     1465.04     1460.93     96.79 o 
  -8  10   6     1737.59     1525.64     79.66 o 
  -7  10   6     2432.69     2432.63     82.57 o 
  -6  10   6     1140.35     1097.80     57.10 o 
  -5  10   6     6604.01     6522.94    130.03 o 
  -4  10   6     1983.33     1973.82     74.77 o 
  -3  10   6     2683.54     2673.19     73.59 o 
  -2  10   6     2854.30     2729.03     82.46 o 
  -1  10   6     3620.15     3553.25     80.23 o 
   0  10   6     1925.63     2005.72     62.22 o 
   1  10   6      586.63      612.67     35.81 o 
   2  10   6     3669.32     3738.86     78.20 o 
   3  10   6     7238.34     7233.53    122.42 o 
   4  10   6     1523.82     1570.79     73.56 o 
   5  10   6     2078.81     2105.79     86.06 o 
   6  10   6      872.77      857.44     83.74 o 
   7  10   6     1111.65     1132.46     96.41 o 
   8  10   6       36.57       -4.57     80.49 o 
 -10  11   6      209.83      292.25     70.79 o 
  -9  11   6     2229.88     1896.72    142.43 o 
  -8  11   6       16.16       25.25     55.80 o 
  -7  11   6     1716.90     1678.05     82.04 o 
  -6  11   6     1198.93     1123.01     65.27 o 
  -5  11   6     6220.25     6378.02    130.37 o 
  -4  11   6      423.46      443.46     44.39 o 
  -3  11   6    19659.40    19189.89    340.83 o 
  -2  11   6      316.54      367.24     37.01 o 
  -1  11   6     7026.91     6996.93    132.65 o 
   0  11   6      129.82      111.56     26.02 o 
   1  11   6     3965.68     4070.41    101.35 o 
   2  11   6      393.46      408.29     36.53 o 
   3  11   6     6727.32     6748.32    132.38 o 
   4  11   6      192.57      194.68     50.35 o 
   5  11   6    14948.80    14888.79    301.13 o 
   6  11   6       58.38       95.26     71.49 o 
   7  11   6     2362.91     2517.94    165.47 o 
   8  11   6        1.70       71.40     89.13 o 
  -9  12   6     1031.65     1057.23     82.88 o 
  -8  12   6       29.92       26.73     58.79 o 
  -7  12   6     2344.41     2329.44     97.28 o 
  -6  12   6      128.65      162.08     47.25 o 
  -5  12   6      443.96      469.88     58.81 o 
  -4  12   6     3255.51     3224.85    100.53 o 
  -3  12   6      985.04     1019.05     61.69 o 
  -2  12   6     4924.07     4924.57    109.81 o 
  -1  12   6     1416.62     1480.44     60.67 o 
   0  12   6       43.65       39.76     32.41 o 
   1  12   6     1496.03     1510.48     67.73 o 
   2  12   6       35.99       45.62     37.75 o 
   3  12   6     1175.40     1201.96     60.13 o 
   4  12   6     2841.28     2946.48    100.20 o 
   5  12   6      917.22      927.34     70.94 o 
   6  12   6     3527.18     3623.24    154.49 o 
   7  12   6     1396.25     1506.86    116.32 o 
  -8  13   6      262.26      361.45     68.98 o 
  -7  13   6     3564.00     3574.87    121.66 o 
  -6  13   6       40.47        6.48     48.07 o 
  -5  13   6      610.26      627.67     82.88 o 
  -4  13   6      133.60      105.10     38.09 o 
  -3  13   6     1304.32     1213.93     61.94 o 
  -2  13   6      583.55      599.62     50.63 o 
  -1  13   6      839.76      886.82     54.61 o 
   0  13   6      637.91      646.90     49.29 o 
   1  13   6     3578.55     3704.38    106.21 o 
   2  13   6       75.47       71.40     43.05 o 
   3  13   6      795.93      858.90     57.31 o 
   4  13   6       32.61       62.45     53.96 o 
   5  13   6      240.24      222.05     61.62 o 
   6  13   6      232.97      221.10     82.15 o 
  -8  14   6      295.87      316.80     71.58 o 
  -7  14   6       79.18       52.56     62.31 o 
  -6  14   6      977.02      740.19    153.65 o 
  -5  14   6       76.70       53.22     67.51 o 
  -4  14   6     1818.91     1731.10     75.67 o 
  -3  14   6       94.99       91.24     47.72 o 
  -2  14   6      543.66      489.84     52.42 o 
  -1  14   6        6.82      -55.00     42.53 o 
   0  14   6      548.54      608.54     60.96 o 
   1  14   6      692.93      772.07    108.72 o 
   2  14   6     1892.00     1856.76     75.73 o 
   3  14   6      356.87      421.06     54.57 o 
   4  14   6      214.19      275.36     79.28 o 
   5  14   6     1142.54     1242.51    120.85 o 
   6  14   6      330.71      422.77    102.85 o 
  -7  15   6     1486.24     1293.55     86.80 o 
  -6  15   6       96.54       64.18     42.86 o 
  -5  15   6      236.47      263.99     57.73 o 
  -4  15   6        0.94       13.09     52.34 o 
  -3  15   6      561.87      640.55     60.38 o 
  -2  15   6      497.24      552.44     66.92 o 
  -1  15   6       15.32       91.36     63.53 o 
   0  15   6      811.56      805.55     68.50 o 
   1  15   6     3461.66     3269.47    129.80 o 
   2  15   6       57.94       61.89     58.79 o 
   3  15   6       83.48       71.55     51.86 o 
   4  15   6      200.27      216.33     65.15 o 
   5  15   6      353.23      498.40     73.65 o 
  -5  16   6        7.80       79.67     65.96 o 
  -4  16   6       36.05       79.79     57.16 o 
  -3  16   6       84.08      146.93     56.50 o 
  -2  16   6       21.10       37.55     60.56 o 
  -1  16   6     1309.90     1366.95     84.42 o 
   0  16   6     3625.56     3676.28    124.38 o 
   1  16   6      211.69      309.81     66.15 o 
   2  16   6     3656.51     3870.38    126.21 o 
   3  16   6       26.08      147.00     64.56 o 
  -3  17   6      191.98      216.63     69.20 o 
  -2  17   6      825.35      789.71     79.84 o 
  -1  17   6      540.35      721.04     78.54 o 
   0  17   6      148.78      212.04     69.25 o 
   1  17   6     3006.87     3339.51    124.50 o 
 -11   0   7     1108.48      913.49    139.05 o 
  -9   0   7      328.88      361.34     51.98 o 
  -7   0   7     4054.15     4081.59    109.79 o 
  -5   0   7    20349.79    20987.64    406.15 o 
  -3   0   7     1854.37     1836.61    299.39 o 
  -1   0   7     7371.07     7414.42    150.66 o 
   1   0   7       24.99       28.26     16.46 o 
   3   0   7    21919.98    22128.99    521.27 o 
   5   0   7      609.49      648.95     91.68 o 
   7   0   7     2721.53     2683.01    124.40 o 
   9   0   7       12.70        5.04     71.19 o 
 -12   1   7     2372.85     2599.58    222.00 o 
 -11   1   7      539.54      612.78     73.74 o 
 -10   1   7       56.95       75.42     54.77 o 
  -9   1   7      149.38      262.94     39.97 o 
  -8   1   7      168.55       90.44     33.27 o 
  -7   1   7     2103.41     2142.71     72.39 o 
  -6   1   7     7514.96     7667.81    119.25 o 
  -5   1   7     1578.43     1618.97     48.26 o 
  -4   1   7     8343.73     8148.01    119.39 o 
  -3   1   7     6839.41     7131.91    129.18 o 
  -2   1   7     2488.22     2845.90     55.37 o 
  -1   1   7      738.59      960.17     25.76 o 
   0   1   7       29.15       49.68     12.78 o 
   1   1   7     4052.61     4099.20     65.09 o 
   2   1   7     6034.62     6196.37     98.88 o 
   3   1   7      265.18      282.39     33.96 o 
   4   1   7     8827.91     8365.63    157.93 o 
   5   1   7       90.85      178.58     34.86 o 
   6   1   7      314.47      314.35     54.20 o 
   7   1   7      865.15      822.60     56.33 o 
   8   1   7      308.55      317.27     52.09 o 
   9   1   7      173.45      105.05     69.20 o 
  10   1   7      843.14      992.94     84.10 o 
 -12   2   7      727.82      838.08     86.79 o 
 -11   2   7       69.22      146.18     62.30 o 
 -10   2   7     1662.39     1596.94     75.57 o 
  -9   2   7     3339.27     3405.45     97.48 o 
  -8   2   7     1364.23     1537.83     55.50 o 
  -7   2   7      145.78      166.29     26.74 o 
  -6   2   7     3423.34     3433.65     66.88 o 
  -5   2   7    15305.73    14659.93    206.16 o 
  -4   2   7    12136.25    12123.76    170.92 o 
  -3   2   7      367.60      375.60     22.64 o 
  -2   2   7     6992.02     6914.26    100.70 o 
  -1   2   7     5076.49     5059.37     77.27 o 
   0   2   7    14306.06    14336.20    196.20 o 
   1   2   7        6.41       72.56     14.39 o 
   2   2   7     8702.38     8834.57    138.51 o 
   3   2   7     6305.82     6177.37    176.87 o 
   4   2   7     3423.33     3350.33    106.95 o 
   5   2   7     2784.18     2557.93     86.19 o 
   6   2   7     4907.71     4850.76    128.61 o 
   7   2   7      724.41      695.79     55.16 o 
   8   2   7     3647.78     3450.21    133.82 o 
   9   2   7        1.25      -19.74     54.23 o 
  10   2   7     2156.38     1949.26     93.24 o 
 -12   3   7       25.01       85.29     72.52 o 
 -11   3   7     2541.18     2417.64    124.48 o 
 -10   3   7     4206.85     4337.78    168.92 o 
  -9   3   7    11025.62    10630.51    208.91 o 
  -8   3   7     7754.14     7648.11    211.72 o 
  -7   3   7     6619.90     6534.74    109.91 o 
  -6   3   7       47.25       48.98     22.27 o 
  -5   3   7    10771.38    10362.73    151.59 o 
  -4   3   7      431.66      482.88     21.49 o 
  -3   3   7    10069.50     9823.75    140.02 o 
  -2   3   7    10673.45    10532.02    148.33 o 
  -1   3   7    31168.16    32699.20    433.31 o 
   0   3   7    36910.63    37509.07    495.38 o 
   1   3   7    20150.21    19771.39    293.64 o 
   2   3   7       69.71       78.78     16.13 o 
   3   3   7    13138.45    12911.94    196.54 o 
   4   3   7      101.69      114.11     31.06 o 
   5   3   7     7088.97     6852.96    142.69 o 
   6   3   7     3681.37     3511.45    105.46 o 
   7   3   7     6517.22     6390.91    146.41 o 
   8   3   7     3831.34     3681.17    110.85 o 
   9   3   7     3023.17     2822.68    142.48 o 
  10   3   7       99.18       50.82     80.32 o 
 -12   4   7      676.90      544.11     83.31 o 
 -11   4   7     2785.26     2829.90    126.33 o 
 -10   4   7     1078.31     1170.44     68.54 o 
  -9   4   7    11209.03    10666.63    545.54 o 
  -8   4   7     1779.90     1598.10     67.95 o 
  -7   4   7     2601.99     2492.47     70.42 o 
  -6   4   7      668.42      667.24     31.61 o 
  -5   4   7       33.64       15.72     19.11 o 
  -4   4   7     2049.05     1982.13     44.11 o 
  -3   4   7     5697.34     5574.03     87.26 o 
  -2   4   7     7480.94     7697.88    123.65 o 
  -1   4   7    25223.39    24533.48    329.35 o 
   0   4   7     4249.70     4303.54     77.49 o 
   1   4   7     8655.19     8648.09    126.62 o 
   2   4   7     5106.54     5204.66     83.75 o 
   3   4   7       79.80       66.96     16.52 o 
   4   4   7      450.16      443.76     30.54 o 
   5   4   7     2361.71     2221.39     73.96 o 
   6   4   7     1065.09     1042.54     58.36 o 
   7   4   7     6354.45     6352.85    145.82 o 
   8   4   7     1136.80     1042.19     68.02 o 
   9   4   7     3140.76     3168.09    136.22 o 
  10   4   7      952.26      884.77    182.97 o 
 -12   5   7        5.46       31.79     74.22 o 
 -11   5   7     3114.18     3088.33    151.78 o 
 -10   5   7     3186.64     3334.22    128.24 o 
  -9   5   7     9504.63     8954.34    215.81 o 
  -8   5   7     2652.75     2665.02     89.51 o 
  -7   5   7     4130.24     4073.45     92.70 o 
  -6   5   7      285.94      340.06     32.74 o 
  -5   5   7     6419.36     6140.31     98.97 o 
  -4   5   7     3521.44     3466.10     63.35 o 
  -3   5   7    20208.05    20346.83    277.83 o 
  -2   5   7    17719.03    18399.09    275.55 o 
  -1   5   7    14477.31    14480.02    221.04 o 
   0   5   7     6684.51     6491.46    100.09 o 
   1   5   7    12744.14    12514.63    177.58 o 
   2   5   7      843.40      811.41     39.97 o 
   3   5   7     7908.98     7500.74    116.01 o 
   4   5   7     1588.66     1560.62     51.26 o 
   5   5   7    11098.09    10918.94    207.96 o 
   6   5   7      939.21      881.46     56.92 o 
   7   5   7     5106.73     5023.53    148.89 o 
   8   5   7     1931.67     1998.06    111.12 o 
   9   5   7     2550.10     2626.99    149.70 o 
  10   5   7       30.49      -41.82     83.86 o 
 -12   6   7      129.55       38.57    109.40 o 
 -11   6   7        0.59        3.55     57.97 o 
 -10   6   7      184.44       93.43     53.38 o 
  -9   6   7     1044.00     1228.56     88.45 o 
  -8   6   7      826.84      858.95     58.75 o 
  -7   6   7       69.83      104.14     35.11 o 
  -6   6   7       74.05       92.78     30.72 o 
  -5   6   7     5848.33     5649.86    107.31 o 
  -4   6   7       63.43      115.42     24.25 o 
  -3   6   7     1757.66     1653.09     42.22 o 
  -2   6   7        4.68      -18.49     16.89 o 
  -1   6   7     3547.07     3610.23     71.77 o 
   0   6   7      284.61      310.66     23.36 o 
   1   6   7       26.97       20.34     19.57 o 
   2   6   7        8.07       27.90     15.25 o 
   3   6   7     6023.60     5705.26     95.32 o 
   4   6   7      240.73      254.55     31.93 o 
   5   6   7     1743.34     1910.16    107.66 o 
   6   6   7      125.66       75.47     42.54 o 
   7   6   7       96.76       58.91     49.16 o 
   8   6   7      182.77       82.73     69.96 o 
   9   6   7       21.26       37.19     75.88 o 
 -11   7   7        7.01       29.43     60.98 o 
 -10   7   7      250.07      329.84     60.42 o 
  -9   7   7       21.09       42.55     41.52 o 
  -8   7   7      139.16       89.51     44.21 o 
  -7   7   7     1167.04     1182.19     64.04 o 
  -6   7   7     6299.84     6320.85    121.97 o 
  -5   7   7      135.80      126.12     30.37 o 
  -4   7   7     6331.32     6191.83    114.14 o 
  -3   7   7       79.87       77.75     20.61 o 
  -2   7   7      791.59      809.29     34.18 o 
  -1   7   7       23.68       77.61     21.00 o 
   0   7   7       58.29       60.49     21.45 o 
   1   7   7      853.95      872.19     65.14 o 
   2   7   7     4456.38     4323.20    116.87 o 
   3   7   7      232.11      232.49     27.04 o 
   4   7   7     4075.31     4094.02     90.24 o 
   5   7   7       48.57       89.19     40.97 o 
   6   7   7      606.47      618.58     53.58 o 
   7   7   7      101.05       75.90     66.19 o 
   8   7   7      564.22      491.73     81.40 o 
   9   7   7       35.36       69.22     88.50 o 
 -11   8   7      592.52      652.75     74.83 o 
 -10   8   7     1588.75     1561.83     85.60 o 
  -9   8   7      109.58       80.09     52.52 o 
  -8   8   7     1624.44     1739.28     78.57 o 
  -7   8   7      674.92      653.39     54.81 o 
  -6   8   7     1145.81     1077.14     51.99 o 
  -5   8   7     7230.56     7156.36    133.42 o 
  -4   8   7      984.29      851.69     42.68 o 
  -3   8   7     4687.53     4606.85     81.98 o 
  -2   8   7     1722.44     1714.02     47.64 o 
  -1   8   7     1415.69     1331.04     61.71 o 
   0   8   7     1578.14     1548.98     45.99 o 
   1   8   7      642.06      691.37     36.11 o 
   2   8   7      912.21      917.83     40.53 o 
   3   8   7     5147.89     5098.12     93.01 o 
   4   8   7      621.11      608.57     41.62 o 
   5   8   7     1699.87     1697.03     73.97 o 
   6   8   7     1883.93     1596.15     96.03 o 
   7   8   7      369.81      306.69     76.92 o 
   8   8   7      286.48      220.42     81.20 o 
   9   8   7      441.99      533.23     93.15 o 
 -11   9   7        2.25      -32.09     65.22 o 
 -10   9   7       14.63       47.13     65.65 o 
  -9   9   7        1.67      -41.69     53.55 o 
  -8   9   7     1468.65     1333.33    103.56 o 
  -7   9   7      837.93      803.70     60.80 o 
  -6   9   7     5403.95     5269.49    113.14 o 
  -5   9   7       31.40       30.19     34.55 o 
  -4   9   7    10295.27    10173.30    196.29 o 
  -3   9   7      356.04      336.94     56.34 o 
  -2   9   7       21.89       29.01     24.68 o 
  -1   9   7       26.72       14.99     16.85 o 
   0   9   7       56.08       76.85     24.35 o 
   1   9   7      622.96      692.97     37.14 o 
   2   9   7     1747.64     1765.35     53.18 o 
   3   9   7      332.57      346.73     33.13 o 
   4   9   7     9877.87     9877.03    172.60 o 
   5   9   7      632.73      595.13     72.26 o 
   6   9   7      438.71      288.41     70.83 o 
   7   9   7       10.21      -14.97     69.77 o 
   8   9   7       12.49       -5.51     78.61 o 
 -10  10   7     2023.95     1818.38    110.54 o 
  -9  10   7     1876.31     1908.93    152.74 o 
  -8  10   7     5250.55     5103.37    137.53 o 
  -7  10   7        2.02       59.47     48.58 o 
  -6  10   7     8537.79     8115.88    154.38 o 
  -5  10   7     2554.10     2528.13     77.44 o 
  -4  10   7     6545.54     6472.05    140.90 o 
  -3  10   7        0.45       38.60     33.36 o 
  -2  10   7     7677.63     7616.00    140.19 o 
  -1  10   7     3638.64     3372.23    221.33 o 
   0  10   7    13537.13    13304.45    214.42 o 
   1  10   7       88.03      104.82     29.39 o 
   2  10   7    12369.66    12581.44    189.75 o 
   3  10   7     1509.75     1518.71     61.86 o 
   4  10   7     6691.86     6790.68    163.42 o 
   5  10   7        1.76       79.99     65.02 o 
   6  10   7     3996.11     4077.62    153.42 o 
   7  10   7     2055.41     2303.45    126.71 o 
   8  10   7     4886.89     4812.92    203.71 o 
 -10  11   7     2888.12     3227.55    145.03 o 
  -9  11   7       93.92      103.76     62.04 o 
  -8  11   7     4338.57     4225.30    126.61 o 
  -7  11   7      135.49      171.13     71.27 o 
  -6  11   7        0.30       36.72     48.05 o 
  -5  11   7      913.74      880.03     54.45 o 
  -4  11   7      163.85      195.18     39.81 o 
  -3  11   7      274.16      339.27     42.08 o 
  -2  11   7     6423.88     6238.98    124.10 o 
  -1  11   7      159.51      123.97     44.29 o 
   0  11   7    14539.14    14476.13    214.19 o 
   1  11   7     1221.65     1309.06     50.41 o 
   2  11   7      385.91      376.89     37.46 o 
   3  11   7      523.17      575.92     47.60 o 
   4  11   7       65.67       80.75     50.25 o 
   5  11   7      161.80      275.98     72.92 o 
   6  11   7     3218.33     3411.39    145.17 o 
   7  11   7       69.00       45.97     81.67 o 
  -9  12   7     3950.12     3901.64    132.89 o 
  -8  12   7     1495.17     1526.25     86.77 o 
  -7  12   7      412.30      398.94     62.53 o 
  -6  12   7      764.38      758.92     65.83 o 
  -5  12   7      278.29      288.82     44.86 o 
  -4  12   7    11017.37    10945.47    195.30 o 
  -3  12   7      537.77      526.25     48.64 o 
  -2  12   7     6676.17     6703.12    150.00 o 
  -1  12   7     6289.63     6458.03    128.85 o 
   0  12   7     4466.94     4448.59    114.15 o 
   1  12   7     1564.75     1576.44     57.28 o 
   2  12   7     2308.09     2222.03     93.54 o 
   3  12   7      563.37      575.31     50.57 o 
   4  12   7     4059.93     4002.43    119.39 o 
   5  12   7        9.19       75.53     73.05 o 
   6  12   7     2523.60     2742.83    137.11 o 
   7  12   7     1492.96     1865.99    125.19 o 
  -8  13   7     1227.94     1205.01     85.19 o 
  -7  13   7      685.98      726.01     73.41 o 
  -6  13   7      367.57      489.82     65.44 o 
  -5  13   7       76.37       56.81     53.28 o 
  -4  13   7      171.58      206.99     47.78 o 
  -3  13   7      584.53      648.13     60.49 o 
  -2  13   7      494.28      576.77     50.88 o 
  -1  13   7      485.98      481.16     47.95 o 
   0  13   7     1945.90     1786.49    119.52 o 
   1  13   7       78.24      111.80     57.35 o 
   2  13   7     1165.72     1140.96     60.71 o 
   3  13   7      452.14      520.13     53.49 o 
   4  13   7      118.35      116.91     56.96 o 
   5  13   7      619.60      637.43     88.88 o 
   6  13   7        7.54        9.05     80.38 o 
  -7  14   7      185.92      201.91     67.22 o 
  -6  14   7      413.92      346.33     75.76 o 
  -5  14   7     2419.62     2418.83    116.54 o 
  -4  14   7      143.51      111.03     42.48 o 
  -3  14   7       46.71       90.14     46.82 o 
  -2  14   7       42.10       17.18     48.74 o 
  -1  14   7     1534.66     1591.64     70.19 o 
   0  14   7       91.77       77.09     51.02 o 
   1  14   7      116.58      140.50     52.65 o 
   2  14   7      368.54      398.32     59.69 o 
   3  14   7     1319.40     1440.22    149.36 o 
   4  14   7      144.62      159.38     62.19 o 
   5  14   7      300.95      235.57     86.49 o 
  -6  15   7     1137.64     1182.42     85.84 o 
  -5  15   7      161.95      145.51     58.09 o 
  -4  15   7     2539.58     2515.92    158.16 o 
  -3  15   7      753.44      840.35     64.27 o 
  -2  15   7        9.77      -71.81     47.87 o 
  -1  15   7      831.69      877.62     70.68 o 
   0  15   7      107.92      167.29     58.27 o 
   1  15   7      330.97      475.73     63.93 o 
   2  15   7     1739.39     1710.49    125.58 o 
   3  15   7      107.43      164.48     73.12 o 
   4  15   7      633.34      694.65     76.34 o 
  -5  16   7     3771.59     3964.68    157.35 o 
  -4  16   7       14.92      110.61     85.25 o 
  -3  16   7        9.83       35.76     56.76 o 
  -2  16   7      380.86      409.49     68.69 o 
  -1  16   7        8.16       58.59     60.37 o 
   0  16   7      195.63      200.83     62.43 o 
   1  16   7      383.17      442.78     79.78 o 
   2  16   7      108.59      118.55     64.90 o 
  -2  17   7       60.28       78.10     68.18 o 
  -1  17   7     1591.30     1592.77     94.75 o 
   0  17   7       64.52      152.30     67.34 o 
 -12   0   8     3199.27     3458.42    250.59 o 
 -10   0   8     3621.55     3624.73    210.53 o 
  -8   0   8       53.38       76.51     56.07 o 
  -6   0   8     1327.85     1328.13     85.40 o 
  -4   0   8     5306.70     5153.79    155.40 o 
  -2   0   8    15909.15    15533.54    370.50 o 
   0   0   8      735.80      809.28     40.28 o 
   2   0   8     5805.37     5660.77    120.49 o 
   4   0   8     5643.27     5251.68    157.96 o 
   6   0   8     3489.51     3418.41    131.32 o 
   8   0   8      165.38      171.13     76.14 o 
  10   0   8      520.51      555.42    130.31 o 
 -12   1   8     1794.86     2008.57    197.91 o 
 -11   1   8     1570.59     1492.15    101.72 o 
 -10   1   8     5863.06     5737.14    163.61 o 
  -9   1   8      635.85      775.93     65.03 o 
  -8   1   8     1837.01     1940.70     69.94 o 
  -7   1   8    11968.07    12092.83    219.50 o 
  -6   1   8     3789.93     3839.10     81.29 o 
  -5   1   8     4358.00     4389.90     98.89 o 
  -4   1   8     3712.42     3705.83     82.39 o 
  -3   1   8     5091.43     5564.05    106.33 o 
  -2   1   8    11998.01    13103.50    181.30 o 
  -1   1   8      198.34      289.40     20.94 o 
   0   1   8     5291.32     5088.55     90.07 o 
   1   1   8    17598.34    17639.87    263.01 o 
   2   1   8      553.94      536.38     21.48 o 
   3   1   8     4622.79     4749.55    184.29 o 
   4   1   8     3221.07     3210.96     97.00 o 
   5   1   8        8.20       30.00     34.20 o 
   6   1   8     1310.05     1306.13     61.17 o 
   7   1   8      251.62       80.35     42.83 o 
   8   1   8       11.13       43.25     56.02 o 
   9   1   8     2460.44     2448.06    108.55 o 
  10   1   8       57.68       63.91     69.58 o 
 -12   2   8      287.04      308.43     94.10 o 
 -11   2   8      858.67      879.48     80.81 o 
 -10   2   8        4.08        1.70     55.60 o 
  -9   2   8      292.77      245.78     82.75 o 
  -8   2   8     7704.85     7557.70    161.19 o 
  -7   2   8     2636.42     2626.15     73.23 o 
  -6   2   8    16482.81    15943.48    226.19 o 
  -5   2   8     4555.28     4499.89     76.90 o 
  -4   2   8     1342.56     1386.87     42.52 o 
  -3   2   8     4424.40     4177.75     86.53 o 
  -2   2   8       40.31       30.70     17.31 o 
  -1   2   8     6285.96     6586.54     98.45 o 
   0   2   8    11996.14    11991.76    167.76 o 
   1   2   8      877.71      813.38     27.17 o 
   2   2   8    17441.93    16225.17    490.72 o 
   3   2   8     3712.76     3804.52     82.80 o 
   4   2   8     4061.25     4029.38    109.64 o 
   5   2   8     1368.18     1254.73     58.37 o 
   6   2   8       17.23      -30.14     39.53 o 
   7   2   8     3652.33     3136.59    100.97 o 
   8   2   8     3533.13     3365.28    152.42 o 
   9   2   8      180.71       79.37     58.12 o 
  10   2   8     3169.21     3293.06    122.75 o 
 -12   3   8       40.21       99.43     74.72 o 
 -11   3   8     5447.45     5159.78    163.80 o 
 -10   3   8     1641.47     1551.06     92.48 o 
  -9   3   8     1624.60     1616.10    125.43 o 
  -8   3   8      488.87      473.38     46.17 o 
  -7   3   8       73.09      137.67     36.03 o 
  -6   3   8      158.92      153.52     32.82 o 
  -5   3   8     2966.53     2911.99     57.31 o 
  -4   3   8       79.28       90.44     21.51 o 
  -3   3   8    20986.14    20769.88    345.99 o 
  -2   3   8     4928.10     5629.68     87.34 o 
  -1   3   8     1978.15     1656.73     39.00 o 
   0   3   8      566.37      554.00     23.83 o 
   1   3   8       21.24        7.19     15.86 o 
   2   3   8     1882.06     1877.24     66.97 o 
   3   3   8     3210.27     3226.28     68.23 o 
   4   3   8     1095.55     1068.86     72.24 o 
   5   3   8    13301.92    13000.81    239.69 o 
   6   3   8       33.87       60.57     41.71 o 
   7   3   8     1994.57     2080.57     83.49 o 
   8   3   8      335.44      324.04     57.53 o 
   9   3   8      104.46       76.18     61.78 o 
 -12   4   8     4140.60     4080.02    154.22 o 
 -11   4   8      126.29      159.78     69.10 o 
 -10   4   8     6671.70     6556.69    250.34 o 
  -9   4   8       92.03       45.34     44.33 o 
  -8   4   8     1036.95     1118.71     64.90 o 
  -7   4   8      118.93      111.79     37.55 o 
  -6   4   8     2741.87     2754.46     67.56 o 
  -5   4   8      356.86      373.99     24.35 o 
  -4   4   8    23472.46    22803.32    310.31 o 
  -3   4   8      239.62      286.70     27.26 o 
  -2   4   8    45303.08    44650.06    589.28 o 
  -1   4   8        5.80       17.06     16.98 o 
   0   4   8     9050.98     9195.66    181.77 o 
   1   4   8       33.86       10.78     17.54 o 
   2   4   8     2479.14     2422.48     61.55 o 
   3   4   8     1093.66     1082.92     40.90 o 
   4   4   8    16412.03    15543.42    314.45 o 
   5   4   8       52.09       86.58     37.90 o 
   6   4   8    16530.55    16037.67    384.26 o 
   7   4   8       94.41       55.51     48.46 o 
   8   4   8     2401.72     2521.84     99.78 o 
   9   4   8       73.30       88.70     80.30 o 
 -12   5   8      333.96      376.12     84.96 o 
 -11   5   8      345.45      416.68     80.23 o 
 -10   5   8      648.31      518.32    124.70 o 
  -9   5   8        9.47       73.51     46.89 o 
  -8   5   8     1650.98     1556.15     71.24 o 
  -7   5   8     8124.07     8114.69    183.21 o 
  -6   5   8      432.64      389.79     40.92 o 
  -5   5   8     1217.76     1267.72     42.88 o 
  -4   5   8      160.37      180.26     21.33 o 
  -3   5   8      704.57      616.90     26.81 o 
  -2   5   8     4201.10     4335.66     74.34 o 
  -1   5   8      263.64      296.84     22.97 o 
   0   5   8     1749.00     1714.77     48.15 o 
   1   5   8     4557.14     4471.34     77.85 o 
   2   5   8     1823.45     1821.53     46.75 o 
   3   5   8     5586.31     5524.17    120.15 o 
   4   5   8      291.35      340.81     41.08 o 
   5   5   8      939.65      915.93     71.01 o 
   6   5   8     1075.98      968.67     61.37 o 
   7   5   8        3.63       38.95     48.54 o 
   8   5   8       92.15       86.31     54.74 o 
   9   5   8     1115.32     1164.69    105.95 o 
 -12   6   8      198.07      224.04     83.48 o 
 -11   6   8     2816.58     2701.64    127.08 o 
 -10   6   8      137.63      120.25     83.33 o 
  -9   6   8     2129.24     2113.29    168.71 o 
  -8   6   8     5792.62     5569.95    152.58 o 
  -7   6   8     4102.30     4131.94    168.95 o 
  -6   6   8    16456.70    16134.30    290.50 o 
  -5   6   8     2718.58     2663.08     68.14 o 
  -4   6   8      207.14      209.64     23.68 o 
  -3   6   8     4713.20     4629.65     80.02 o 
  -2   6   8       63.74       78.59     20.63 o 
  -1   6   8     7823.13     7799.25    130.66 o 
   0   6   8     5257.87     5068.64     86.04 o 
   1   6   8     2552.99     2511.37     65.77 o 
   2   6   8    18759.63    18344.74    256.33 o 
   3   6   8     1237.96     1247.06     51.77 o 
   4   6   8      689.32      725.12     50.27 o 
   5   6   8     1498.96     1397.37     73.56 o 
   6   6   8       10.87      -10.24     44.81 o 
   7   6   8     1273.35     1263.89     72.75 o 
   8   6   8      503.61      618.52     85.15 o 
   9   6   8      390.26      417.70     89.55 o 
 -11   7   8     1540.93     1687.54    109.08 o 
 -10   7   8     1986.23     2016.89    148.82 o 
  -9   7   8      579.24      559.05     75.94 o 
  -8   7   8      909.65      906.21     62.19 o 
  -7   7   8      761.96      707.26     73.04 o 
  -6   7   8     1149.37     1168.74     59.89 o 
  -5   7   8      187.39      151.88     31.87 o 
  -4   7   8      378.00      444.02     34.46 o 
  -3   7   8     5797.20     5766.36     96.50 o 
  -2   7   8     1977.72     1976.75     59.89 o 
  -1   7   8     6880.04     7348.54    115.80 o 
   0   7   8     4899.01     4911.84     86.03 o 
   1   7   8     2513.86     2478.25     57.16 o 
   2   7   8      524.10      475.06     34.15 o 
   3   7   8      165.10      159.08     32.47 o 
   4   7   8      161.64      130.78     42.10 o 
   5   7   8     3427.22     3188.63     97.26 o 
   6   7   8       19.12       16.27     45.90 o 
   7   7   8      646.76      769.60    142.72 o 
   8   7   8      632.90      651.56     89.95 o 
   9   7   8      170.75       58.46     83.79 o 
 -11   8   8      673.00      621.62     91.56 o 
 -10   8   8     1923.94     1857.63    129.61 o 
  -9   8   8      250.25      172.19     58.25 o 
  -8   8   8     1065.60     1047.25     67.42 o 
  -7   8   8        6.80        3.28     44.08 o 
  -6   8   8     1602.86     1616.20     70.67 o 
  -5   8   8     5976.15     5792.96    115.24 o 
  -4   8   8      313.60      370.34     35.86 o 
  -3   8   8     1922.14     1918.81     52.23 o 
  -2   8   8     2445.74     2280.74    119.31 o 
  -1   8   8      187.35      211.98     26.75 o 
   0   8   8     2239.38     2213.26     55.15 o 
   1   8   8       52.12       53.41     26.20 o 
   2   8   8     1975.11     1936.37     59.77 o 
   3   8   8      849.47      878.73     49.65 o 
   4   8   8       12.87       65.00     35.49 o 
   5   8   8      372.85      277.16     49.36 o 
   6   8   8      680.93      613.82     86.66 o 
   7   8   8       29.84       19.74     70.56 o 
   8   8   8       26.56      104.71     79.03 o 
 -11   9   8       16.97      -15.78     76.27 o 
 -10   9   8     1205.49     1142.40     88.64 o 
  -9   9   8     1148.46     1094.89     76.61 o 
  -8   9   8      887.70      816.61     66.21 o 
  -7   9   8    10960.54    10833.71    218.37 o 
  -6   9   8      768.47      979.13     61.61 o 
  -5   9   8     5818.64     5797.33    134.71 o 
  -4   9   8     2027.93     2006.30     65.36 o 
  -3   9   8      212.74      138.24     30.76 o 
  -2   9   8     3333.55     3458.89     72.87 o 
  -1   9   8     2521.28     2390.13     59.57 o 
   0   9   8     1070.05     1111.06     43.37 o 
   1   9   8    18530.77    18667.36    289.00 o 
   2   9   8     1242.59     1175.17     45.51 o 
   3   9   8     5408.17     5342.16    110.19 o 
   4   9   8      935.20      935.27     66.98 o 
   5   9   8       55.90      109.72     64.26 o 
   6   9   8     1389.98     1467.51    170.00 o 
   7   9   8      708.43      733.13    132.28 o 
   8   9   8       16.10       69.45     86.10 o 
 -10  10   8      246.64      205.78     67.27 o 
  -9  10   8      162.20      176.47     61.50 o 
  -8  10   8     1279.67     1178.82     75.89 o 
  -7  10   8     1188.84     1148.12     71.09 o 
  -6  10   8     1814.77     1735.92    116.95 o 
  -5  10   8      178.19      217.36     47.76 o 
  -4  10   8     1593.31     1606.47     62.38 o 
  -3  10   8     1523.18     1501.50     58.58 o 
  -2  10   8     2812.53     2788.69     76.93 o 
  -1  10   8      212.38      253.46     32.34 o 
   0  10   8     1050.90      998.20     44.73 o 
   1  10   8     2204.98     2356.83     67.81 o 
   2  10   8     1248.68     1265.70     49.04 o 
   3  10   8     1708.84     1738.07     95.39 o 
   4  10   8       36.08       65.78     47.57 o 
   5  10   8      672.03      684.10     84.89 o 
   6  10   8      965.24      936.14     92.16 o 
   7  10   8      129.36      147.16     81.97 o 
 -10  11   8      172.40      131.62     68.82 o 
  -9  11   8     1683.23     1712.41     92.66 o 
  -8  11   8        2.88        8.31     55.94 o 
  -7  11   8      354.32      346.90     59.95 o 
  -6  11   8      270.32      270.72     54.27 o 
  -5  11   8     2621.02     2650.71     94.77 o 
  -4  11   8     1039.04     1101.94     70.69 o 
  -3  11   8    19690.58    19523.05    311.39 o 
  -2  11   8      166.83      142.94     39.36 o 
  -1  11   8     8245.57     8307.09    170.37 o 
   0  11   8      175.05      217.89     37.65 o 
   1  11   8      152.58      152.58     34.63 o 
   2  11   8       30.73       40.01     34.14 o 
   3  11   8     5122.48     5166.90    159.15 o 
   4  11   8       10.67       40.56     50.35 o 
   5  11   8    11074.03    11661.84    303.82 o 
   6  11   8        5.98      -56.00     76.49 o 
   7  11   8     4891.22     5184.01    187.78 o 
  -9  12   8       25.29      -17.28     72.45 o 
  -8  12   8        4.63        3.53     59.40 o 
  -7  12   8        0.58       22.40     57.46 o 
  -6  12   8      810.62      837.69     68.32 o 
  -5  12   8      214.02      178.16     52.41 o 
  -4  12   8     4807.34     4888.00    137.36 o 
  -3  12   8      219.41      294.86     45.94 o 
  -2  12   8     4119.99     4160.42    101.13 o 
  -1  12   8       79.50       92.17     33.01 o 
   0  12   8        0.90       -3.68     38.28 o 
   1  12   8      518.87      518.63     42.11 o 
   2  12   8      612.70      683.63     51.51 o 
   3  12   8       22.04       76.09     52.62 o 
   4  12   8     1628.84     1696.59     84.25 o 
   5  12   8        6.21       33.66     73.16 o 
   6  12   8     2534.81     2857.22    143.02 o 
  -8  13   8     1609.75     1669.06     94.66 o 
  -7  13   8     4958.65     5078.34    144.68 o 
  -6  13   8      339.06      421.43     63.90 o 
  -5  13   8     3347.81     3024.42    269.39 o 
  -4  13   8      126.91       95.91     71.62 o 
  -3  13   8      316.10      300.68     50.93 o 
  -2  13   8     1323.72     1200.40     63.43 o 
  -1  13   8      412.39      440.62     58.61 o 
   0  13   8     1163.59     1150.91     60.64 o 
   1  13   8     2858.35     2975.27    101.11 o 
   2  13   8      564.09      642.16     54.83 o 
   3  13   8     4674.18     4644.37    130.91 o 
   4  13   8        2.35        4.71     58.07 o 
   5  13   8      369.21      299.78     87.38 o 
  -7  14   8     1854.26     1799.20     97.96 o 
  -6  14   8      362.58      236.91     79.85 o 
  -5  14   8      757.95      694.70     71.79 o 
  -4  14   8       79.85      129.48     57.47 o 
  -3  14   8      469.18      444.57     54.16 o 
  -2  14   8      962.75     1081.53     71.65 o 
  -1  14   8     1497.82     1607.48     71.62 o 
   0  14   8      895.63      728.80     97.49 o 
   1  14   8     2965.59     2875.18    102.98 o 
   2  14   8     1040.16     1047.82     72.43 o 
   3  14   8      191.57      122.06     59.49 o 
   4  14   8     1003.36      904.19     78.65 o 
  -6  15   8       17.38      -11.61     66.90 o 
  -5  15   8      268.05      246.34     68.05 o 
  -4  15   8        2.06       79.35     61.76 o 
  -3  15   8     1777.73     1699.24    101.41 o 
  -2  15   8       14.85        6.02     50.18 o 
  -1  15   8      732.85      891.32     72.97 o 
   0  15   8       68.99       49.52     56.48 o 
   1  15   8       27.27       75.69     58.15 o 
   2  15   8      109.41      115.18     73.54 o 
   3  15   8        5.17       -7.32     73.19 o 
  -4  16   8      815.52      847.46     92.50 o 
  -3  16   8     2046.57     1886.13    149.11 o 
  -2  16   8        0.01       72.59     68.88 o 
  -1  16   8      116.22       99.95     62.54 o 
   0  16   8     1574.75     1606.90    138.82 o 
   1  16   8       28.74      126.30     63.92 o 
   2  16   8     3189.02     3436.73    147.79 o 
 -11   0   9     4712.90     5076.50    282.53 o 
  -9   0   9      571.78      527.32     78.48 o 
  -7   0   9    11189.40    11427.78    308.72 o 
  -5   0   9    42594.74    42091.30    980.40 o 
  -3   0   9    24710.83    23661.44    562.58 o 
  -1   0   9     6021.25     6676.28    171.48 o 
   1   0   9     6702.76     6702.64    173.09 o 
   3   0   9    24430.99    23896.84    565.63 o 
   5   0   9     6384.88     6316.91    388.17 o 
   7   0   9      585.02      582.19     80.68 o 
   9   0   9      597.37      547.93    117.99 o 
 -12   1   9     2895.13     3060.46    247.76 o 
 -11   1   9     1605.79     1581.18     96.78 o 
 -10   1   9      122.07       81.70     83.83 o 
  -9   1   9     2359.97     2291.97     88.08 o 
  -8   1   9     1279.94     1248.79     72.66 o 
  -7   1   9      110.18      189.75     46.30 o 
  -6   1   9     4685.06     4723.90    104.42 o 
  -5   1   9      358.80      349.58     28.10 o 
  -4   1   9    14340.72    14033.25    242.31 o 
  -3   1   9     1913.00     1968.35     68.13 o 
  -2   1   9      762.44      966.70     30.61 o 
  -1   1   9     5784.86     5893.36    103.01 o 
   0   1   9     1341.61     1375.87     35.73 o 
   1   1   9     2616.65     2729.86     51.76 o 
   2   1   9     1227.17     1230.68     48.24 o 
   3   1   9       70.15       84.41     34.50 o 
   4   1   9    11250.08    11120.45    290.44 o 
   5   1   9      209.79      258.42     44.41 o 
   6   1   9       79.13      119.72     47.28 o 
   7   1   9      588.72      575.26     80.78 o 
   8   1   9      456.22      449.85     68.71 o 
   9   1   9      136.83      111.31     62.39 o 
 -12   2   9       50.60       80.72     89.82 o 
 -11   2   9      118.81      118.39     66.39 o 
 -10   2   9     1663.97     1666.30    117.83 o 
  -9   2   9    10603.27    10199.79    240.30 o 
  -8   2   9       74.53      123.74     42.51 o 
  -7   2   9     1673.59     1715.22    106.11 o 
  -6   2   9     9755.04     9560.57    162.75 o 
  -5   2   9       35.74       82.03     23.91 o 
  -4   2   9     2535.76     2660.75     61.76 o 
  -3   2   9     1357.61     1333.46     44.71 o 
  -2   2   9     1277.47     1135.07     38.56 o 
  -1   2   9     9511.49     9273.29    134.25 o 
   0   2   9     7417.40     7472.11    111.66 o 
   1   2   9     7724.34     7639.24    114.10 o 
   2   2   9     5225.74     5361.01     94.82 o 
   3   2   9      311.00      312.54     42.09 o 
   4   2   9     2596.12     2545.98     84.87 o 
   5   2   9       56.91        9.14     34.36 o 
   6   2   9      622.01      713.72     56.08 o 
   7   2   9     2645.54     2660.99     99.26 o 
   8   2   9     1351.87     1312.98    149.88 o 
   9   2   9     1486.86     1308.63     99.30 o 
 -12   3   9      121.05      137.07     74.27 o 
 -11   3   9      511.60      627.66     79.97 o 
 -10   3   9     2903.01     2467.03    305.17 o 
  -9   3   9     3142.85     3312.66    152.50 o 
  -8   3   9     4740.99     4662.62    245.13 o 
  -7   3   9     3300.49     3340.58     81.35 o 
  -6   3   9        9.48       31.00     36.44 o 
  -5   3   9     6839.16     6841.86    121.82 o 
  -4   3   9     3118.83     3164.23     69.08 o 
  -3   3   9     6637.68     6296.15    137.04 o 
  -2   3   9     2593.80     2429.24     51.38 o 
  -1   3   9     5577.48     5234.32     88.11 o 
   0   3   9    11766.74    11482.18    164.05 o 
   1   3   9    12855.12    12544.28    178.08 o 
   2   3   9       84.01       51.21     29.97 o 
   3   3   9     5305.77     5299.97    115.78 o 
   4   3   9      433.80      416.41     42.17 o 
   5   3   9     8048.97     7517.04    157.63 o 
   6   3   9      319.63      373.32     49.63 o 
   7   3   9     3424.03     3529.44    110.14 o 
   8   3   9     1485.17     1430.79     79.28 o 
   9   3   9     2267.19     2364.33    102.20 o 
 -12   4   9      118.47      114.64     74.35 o 
 -11   4   9      100.08      170.74     70.16 o 
 -10   4   9      491.33      576.22     74.28 o 
  -9   4   9     2712.03     2564.83    131.43 o 
  -8   4   9     1483.86     1466.18    129.69 o 
  -7   4   9     2129.41     2104.99    132.76 o 
  -6   4   9       45.46       46.87     28.32 o 
  -5   4   9       94.90      103.49     26.38 o 
  -4   4   9      813.26      820.62     47.55 o 
  -3   4   9       74.48       75.01     16.06 o 
  -2   4   9     4988.59     5147.34     83.93 o 
  -1   4   9    17738.59    17624.68    243.41 o 
   0   4   9     2031.45     2093.20     49.13 o 
   1   4   9     1698.52     1629.86     48.20 o 
   2   4   9      318.68      354.61     24.83 o 
   3   4   9      463.40      518.15     41.43 o 
   4   4   9      701.36      624.01     65.50 o 
   5   4   9      121.85      155.81     43.97 o 
   6   4   9     1774.58     1735.00     76.71 o 
   7   4   9     1186.19     1174.07     70.42 o 
   8   4   9      443.01      529.02     65.01 o 
   9   4   9     1044.69      965.46    144.28 o 
 -12   5   9        1.80       32.76     77.73 o 
 -11   5   9      826.39      684.49    108.00 o 
 -10   5   9     3998.71     3672.56    136.09 o 
  -9   5   9     1122.03     1049.87     81.59 o 
  -8   5   9    12900.93    12934.47    247.51 o 
  -7   5   9     4869.58     4923.98    119.55 o 
  -6   5   9      885.25      911.50     52.63 o 
  -5   5   9    11832.69    11979.36    194.93 o 
  -4   5   9      563.21      581.89     33.55 o 
  -3   5   9     2178.43     2052.54     51.15 o 
  -2   5   9     2079.23     1953.55     46.77 o 
  -1   5   9     5459.64     5336.71     88.56 o 
   0   5   9    20111.98    19573.45    296.42 o 
   1   5   9     8371.61     8076.46    124.06 o 
   2   5   9      873.62      875.70     34.28 o 
   3   5   9     8127.16     8060.61    140.94 o 
   4   5   9      162.50      130.94     36.63 o 
   5   5   9     3321.25     3429.29     99.58 o 
   6   5   9      119.36      106.03     48.35 o 
   7   5   9     5163.56     4993.61    133.25 o 
   8   5   9     2986.06     3334.79    352.24 o 
   9   5   9     2066.43     2237.15    236.17 o 
 -11   6   9      101.71       94.19     52.11 o 
 -10   6   9        2.15      -23.30     64.67 o 
  -9   6   9     3535.97     3429.03    131.66 o 
  -8   6   9       36.71       64.03     45.88 o 
  -7   6   9     4491.21     4457.11    115.74 o 
  -6   6   9      163.02      179.05     39.95 o 
  -5   6   9     6602.99     6580.71    140.02 o 
  -4   6   9      144.90      100.64     27.41 o 
  -3   6   9      595.42      609.72     37.73 o 
  -2   6   9      116.90      109.81     22.82 o 
  -1   6   9     7942.48     7962.37    134.66 o 
   0   6   9       75.19      121.37     23.88 o 
   1   6   9     3077.88     3066.60     65.20 o 
   2   6   9      235.06      268.35     27.45 o 
   3   6   9      164.19      172.85     31.58 o 
   4   6   9       25.75       16.58     39.10 o 
   5   6   9      748.50      804.85     59.33 o 
   6   6   9      227.14      158.52     50.44 o 
   7   6   9     1847.72     1746.60     83.31 o 
   8   6   9       85.23       86.19     79.09 o 
 -11   7   9      427.39      212.26    102.01 o 
 -10   7   9     1217.72     1459.05    131.06 o 
  -9   7   9      208.94      166.61     69.07 o 
  -8   7   9     1111.41     1211.37     68.81 o 
  -7   7   9      374.01      395.27     49.56 o 
  -6   7   9     8851.10     8589.98    176.47 o 
  -5   7   9      340.53      333.01     42.83 o 
  -4   7   9    16686.66    16170.97    289.21 o 
  -3   7   9      946.51      965.47     37.09 o 
  -2   7   9     1842.32     1867.25     50.77 o 
  -1   7   9      264.93      285.50     27.34 o 
   0   7   9        1.63       16.81     24.04 o 
   1   7   9      421.09      365.00     29.74 o 
   2   7   9    10824.32    10680.49    162.00 o 
   3   7   9       11.81       -0.92     22.53 o 
   4   7   9    11043.04    11018.73    214.11 o 
   5   7   9        2.89       -9.65     44.14 o 
   6   7   9      633.65      612.76     60.43 o 
   7   7   9       16.76       58.93     71.72 o 
   8   7   9       76.07       73.72     81.18 o 
 -11   8   9     1501.52     1249.11    125.63 o 
 -10   8   9     1887.46     1888.14    113.27 o 
  -9   8   9      113.08      182.96     61.00 o 
  -8   8   9      205.45      222.41     53.37 o 
  -7   8   9     1147.53     1049.63     64.64 o 
  -6   8   9     1197.59     1117.40     62.97 o 
  -5   8   9    25433.29    24806.75    430.08 o 
  -4   8   9     4252.67     4105.57    104.97 o 
  -3   8   9     9648.21     9676.71    149.10 o 
  -2   8   9      892.34      875.16     40.75 o 
  -1   8   9       40.54       36.20     28.41 o 
   0   8   9     2848.46     2863.78     64.99 o 
   1   8   9      565.80      560.74     35.17 o 
   2   8   9      725.03      736.23     38.69 o 
   3   8   9    13652.63    13809.38    250.94 o 
   4   8   9     1165.24     1248.48     66.60 o 
   5   8   9     4333.41     4417.79    120.57 o 
   6   8   9     1549.15     1616.40    102.05 o 
   7   8   9        1.48      -74.71     72.04 o 
   8   8   9      547.63      631.97     97.85 o 
 -10   9   9     1144.56     1136.07    100.65 o 
  -9   9   9       46.58       23.65     57.13 o 
  -8   9   9     1617.61     1585.09     81.36 o 
  -7   9   9      516.69      569.85     62.31 o 
  -6   9   9      552.98      562.59     55.43 o 
  -5   9   9     1258.72     1234.69     65.56 o 
  -4   9   9       81.47       90.03     40.49 o 
  -3   9   9      724.42      728.76     43.80 o 
  -2   9   9     1526.62     1470.60     53.16 o 
  -1   9   9        4.80      -40.37     26.91 o 
   0   9   9     1533.68     1641.69     52.60 o 
   1   9   9      162.04      141.93     30.92 o 
   2   9   9      133.01      101.63     27.09 o 
   3   9   9     1993.58     2044.54     69.37 o 
   4   9   9      368.09      397.71     52.80 o 
   5   9   9      154.60      122.85     73.58 o 
   6   9   9      167.02      113.27     73.36 o 
   7   9   9      268.68      259.90     83.03 o 
 -10  10   9     1117.95     1138.74    104.44 o 
  -9  10   9     2209.72     2284.26    159.20 o 
  -8  10   9     2804.67     2989.33    149.70 o 
  -7  10   9      844.86      928.93     68.27 o 
  -6  10   9     1912.08     1794.33     80.00 o 
  -5  10   9      313.14      398.88     51.56 o 
  -4  10   9     5439.93     5234.05    128.82 o 
  -3  10   9       29.01       39.12     34.90 o 
  -2  10   9     4651.66     4723.63    118.36 o 
  -1  10   9     4437.97     4508.59     91.68 o 
   0  10   9     5979.31     5929.10    106.52 o 
   1  10   9     2958.37     2939.81    113.43 o 
   2  10   9     5902.45     5964.39    150.12 o 
   3  10   9     1859.19     1783.02     66.84 o 
   4  10   9     2068.70     2130.06    238.09 o 
   5  10   9        3.74       25.90     68.01 o 
   6  10   9     2813.77     3025.46    209.09 o 
   7  10   9     1260.16     1301.72    109.26 o 
  -9  11   9        1.44       32.82     61.78 o 
  -8  11   9      924.79     1033.32     97.87 o 
  -7  11   9      574.40      533.66     64.33 o 
  -6  11   9      468.03      408.65     58.48 o 
  -5  11   9      551.29      594.28     64.85 o 
  -4  11   9      515.14      457.27     61.54 o 
  -3  11   9       31.33       42.70     43.90 o 
  -2  11   9      228.80      243.77     41.25 o 
  -1  11   9       58.38       58.10     37.22 o 
   0  11   9     2052.94     1972.26    114.82 o 
   1  11   9      321.97      382.52     45.66 o 
   2  11   9       17.07       10.44     39.99 o 
   3  11   9     1434.27     1589.25     78.29 o 
   4  11   9       38.01       70.86     68.73 o 
   5  11   9      341.41      624.89     86.73 o 
   6  11   9        3.40       30.81     82.32 o 
  -9  12   9     4833.85     4894.27    148.66 o 
  -8  12   9     1445.24     1536.79     95.70 o 
  -7  12   9     1883.87     1991.86     95.05 o 
  -6  12   9      764.20      774.77     67.46 o 
  -5  12   9       98.70      137.04     52.55 o 
  -4  12   9      124.79      114.92     57.97 o 
  -3  12   9      376.12      386.87     53.83 o 
  -2  12   9     4059.51     4110.56    101.18 o 
  -1  12   9     4758.40     4710.04    147.44 o 
   0  12   9     3758.27     3721.67    148.95 o 
   1  12   9     2023.24     2059.58     91.04 o 
   2  12   9     2062.81     2097.15     87.29 o 
   3  12   9       20.53       27.36     52.55 o 
   4  12   9      671.34      846.80     89.84 o 
   5  12   9        4.21       74.60     76.59 o 
   6  12   9     1444.77     1659.98    121.64 o 
  -8  13   9     4391.17     4629.09    144.66 o 
  -7  13   9       87.86      188.19     64.84 o 
  -6  13   9      275.81      291.32     63.57 o 
  -5  13   9        5.60       34.81     40.70 o 
  -4  13   9     1963.39     1776.72     85.15 o 
  -3  13   9      601.74      653.42     62.79 o 
  -2  13   9     2898.01     2935.99    100.27 o 
  -1  13   9      794.80      889.70     64.36 o 
   0  13   9     6658.91     6595.19    153.71 o 
   1  13   9        3.94       66.14     52.16 o 
   2  13   9      622.63      638.98     65.54 o 
   3  13   9      269.65      295.93     62.72 o 
   4  13   9     1500.12     1610.74    132.74 o 
   5  13   9      111.75       95.72     83.47 o 
  -7  14   9      461.62      455.33     74.37 o 
  -6  14   9      725.46      620.35     72.29 o 
  -5  14   9     2694.95     2655.68    107.43 o 
  -4  14   9      184.49      327.23     62.74 o 
  -3  14   9     1624.23     1719.25     85.94 o 
  -2  14   9        8.82        2.29     54.11 o 
  -1  14   9      387.39      319.38     55.35 o 
   0  14   9     1083.00     1040.37     73.56 o 
   1  14   9       53.85       99.75     54.88 o 
   2  14   9      277.78      306.46     73.91 o 
   3  14   9      760.15      740.26     90.45 o 
   4  14   9      689.84      685.86    119.82 o 
  -6  15   9     2294.54     2350.87    128.02 o 
  -5  15   9       18.37      132.52     66.85 o 
  -4  15   9     8650.36     8679.21    217.67 o 
  -3  15   9     1069.45     1129.61     80.22 o 
  -2  15   9      468.28      413.85     83.75 o 
  -1  15   9      766.98      773.95     71.20 o 
   0  15   9       21.41      101.42     59.37 o 
   1  15   9      141.42      230.67     61.98 o 
   2  15   9     2428.24     2680.51    128.70 o 
  -3  16   9      777.66      867.29     78.08 o 
  -2  16   9      428.89      315.47    138.74 o 
  -1  16   9      175.70      209.24     75.83 o 
   0  16   9      192.47      133.00     65.35 o 
 -12   0  10      898.66     1343.99    180.56 o 
 -10   0  10     1692.17     1805.53    156.63 o 
  -8   0  10       46.20        6.62     62.21 o 
  -6   0  10       45.44       -1.47     51.76 o 
  -4   0  10     1200.57     1232.93     94.31 o 
  -2   0  10    19708.98    20821.80    484.52 o 
   0   0  10     5061.46     5629.51    191.04 o 
   2   0  10      337.52      344.47     71.06 o 
   4   0  10      200.08      216.83     53.94 o 
   6   0  10     1797.81     2102.03    172.66 o 
   8   0  10        7.77      145.33    103.88 o 
 -12   1  10     4325.00     4639.44    298.83 o 
 -11   1  10     1019.95     1045.20    233.02 o 
 -10   1  10     5252.40     5476.19    222.69 o 
  -9   1  10       15.86       48.53     47.26 o 
  -8   1  10     8585.28     8368.92    176.03 o 
  -7   1  10     3635.52     3616.70    118.10 o 
  -6   1  10    21111.67    21264.24    518.88 o 
  -5   1  10     7208.42     7359.13    174.79 o 
  -4   1  10     9760.89     9703.49    211.65 o 
  -3   1  10      536.37      526.65     26.91 o 
  -2   1  10    12151.97    11399.04    162.87 o 
  -1   1  10      265.11      255.43     21.08 o 
   0   1  10    12233.14    12128.23    188.33 o 
   1   1  10     5738.96     5825.84     92.31 o 
   2   1  10    17855.61    17561.40    312.35 o 
   3   1  10     5247.44     5222.47    120.75 o 
   4   1  10     8921.46     8579.38    193.38 o 
   5   1  10        7.17        4.72     22.01 o 
   6   1  10     3630.81     3720.33    162.44 o 
   7   1  10        1.42      -73.59     49.06 o 
   8   1  10     2122.22     1862.55    155.86 o 
   9   1  10     1405.49     1375.10     88.77 o 
 -12   2  10       15.96        9.38     90.90 o 
 -11   2  10     1130.61     1121.15    111.39 o 
 -10   2  10     1664.41     1671.86    106.34 o 
  -9   2  10      805.30      959.43     97.28 o 
  -8   2  10     1736.95     1722.10     75.03 o 
  -7   2  10     6401.61     6392.75    142.67 o 
  -6   2  10    12649.19    12539.70    235.15 o 
  -5   2  10     3676.94     3785.99     97.86 o 
  -4   2  10      407.50      447.40     30.78 o 
  -3   2  10     2028.05     2008.82     53.17 o 
  -2   2  10     1943.13     2019.79     44.68 o 
  -1   2  10     4052.38     3859.15     67.84 o 
   0   2  10     1530.46     1493.43     48.37 o 
   1   2  10     2713.84     2715.19     54.52 o 
   2   2  10    11295.71    10984.80    199.81 o 
   3   2  10      511.63      496.22     42.19 o 
   4   2  10     1178.19     1119.64     68.01 o 
   5   2  10      680.50      819.13     55.76 o 
   6   2  10       21.76       33.67     46.42 o 
   7   2  10       41.34       88.87     52.30 o 
   8   2  10      336.13      289.01     67.33 o 
   9   2  10      419.29      303.99     80.91 o 
 -12   3  10       79.10       38.92     74.42 o 
 -11   3  10     1485.91     1243.77    202.38 o 
 -10   3  10      285.59      215.62     66.49 o 
  -9   3  10     1020.61      881.09     77.98 o 
  -8   3  10      274.74      219.40     57.88 o 
  -7   3  10      717.07      641.26     51.73 o 
  -6   3  10       26.12       52.03     37.36 o 
  -5   3  10       20.94       36.83     25.88 o 
  -4   3  10       71.65       94.90     24.18 o 
  -3   3  10    12807.82    12603.86    200.58 o 
  -2   3  10     2141.13     2186.09     61.23 o 
  -1   3  10     8128.89     8329.45    124.93 o 
   0   3  10      718.16      706.50     29.82 o 
   1   3  10       93.59      139.67     26.33 o 
   2   3  10     1138.27     1125.12     42.48 o 
   3   3  10      726.76      633.42     44.97 o 
   4   3  10      112.60      193.21     41.65 o 
   5   3  10     6253.88     6122.81    157.79 o 
   6   3  10      156.86       68.27     49.19 o 
   7   3  10     5313.85     5261.68    137.75 o 
   8   3  10      216.21      215.16     61.09 o 
 -12   4  10      988.23      965.29     94.98 o 
 -11   4  10      415.99      514.35     79.52 o 
 -10   4  10     4819.72     4779.76    155.03 o 
  -9   4  10       48.17       77.21     58.44 o 
  -8   4  10      157.80       88.34     56.31 o 
  -7   4  10      350.36      398.40     71.40 o 
  -6   4  10     4659.64     4515.65    110.45 o 
  -5   4  10     2822.92     2676.61     86.33 o 
  -4   4  10     5414.12     5436.65    102.76 o 
  -3   4  10      100.57       98.05     25.21 o 
  -2   4  10    13363.08    13188.56    187.56 o 
  -1   4  10     2328.52     2416.26     53.51 o 
   0   4  10     3938.14     3937.76     72.29 o 
   1   4  10     1079.82     1072.74     49.52 o 
   2   4  10      778.47      785.87     37.49 o 
   3   4  10     1602.17     1512.43     62.50 o 
   4   4  10     5511.67     5231.70    148.86 o 
   5   4  10      953.46      919.60     66.61 o 
   6   4  10     7584.26     7636.41    169.03 o 
   7   4  10      146.20      196.59     58.30 o 
   8   4  10     1874.79     1801.62     90.88 o 
 -12   5  10      326.82      232.37     79.53 o 
 -11   5  10     1080.44     1016.26     96.99 o 
 -10   5  10       11.76      117.40     66.42 o 
  -9   5  10      479.72      491.29     72.44 o 
  -8   5  10     1374.09     1320.07     86.57 o 
  -7   5  10     6315.31     6060.09    166.74 o 
  -6   5  10      558.25      554.63     46.18 o 
  -5   5  10      130.86      174.05     30.28 o 
  -4   5  10       93.24       88.84     27.44 o 
  -3   5  10     2654.18     2790.77     66.34 o 
  -2   5  10      897.54      953.76     34.81 o 
  -1   5  10     1016.90      974.33     47.52 o 
   0   5  10      157.61      195.69     25.35 o 
   1   5  10     3821.76     3636.61    115.57 o 
   2   5  10     1153.81     1206.04     46.98 o 
   3   5  10      795.93      734.17     50.32 o 
   4   5  10        5.74       25.34     41.58 o 
   5   5  10     1422.66     1239.99     76.64 o 
   6   5  10       40.64       35.66     49.89 o 
   7   5  10      333.93      325.91     60.32 o 
   8   5  10       33.03      -43.01     76.76 o 
 -11   6  10     4935.47     4859.33    167.63 o 
 -10   6  10      458.19      565.05     80.50 o 
  -9   6  10     3612.93     3483.21    134.94 o 
  -8   6  10     3904.25     3633.11    131.05 o 
  -7   6  10    11044.81    11103.45    218.14 o 
  -6   6  10     4056.99     4163.35    119.49 o 
  -5   6  10    13567.37    13255.05    245.78 o 
  -4   6  10        1.66       -2.97     27.38 o 
  -3   6  10     9560.35     8782.89    321.99 o 
  -2   6  10      374.72      365.54     27.68 o 
  -1   6  10    11441.67    10938.04    162.32 o 
   0   6  10     1423.88     1389.68     48.30 o 
   1   6  10     8771.77     8769.89    136.84 o 
   2   6  10    11761.59    11494.82    189.99 o 
   3   6  10     3757.41     3676.10    116.05 o 
   4   6  10      933.99      905.17     66.15 o 
   5   6  10     2393.81     2545.82    106.57 o 
   6   6  10     1202.91      977.93     68.50 o 
   7   6  10     1309.55     1379.12     89.72 o 
   8   6  10     1046.17      988.32    101.01 o 
 -11   7  10     2840.72     2789.79    135.18 o 
 -10   7  10     1059.85     1080.75     94.61 o 
  -9   7  10      580.78      657.27     89.73 o 
  -8   7  10     3571.42     3663.53    136.08 o 
  -7   7  10     2408.55     2393.05     89.16 o 
  -6   7  10     4363.74     4367.65    164.21 o 
  -5   7  10      590.22      587.29     49.74 o 
  -4   7  10     2706.98     2616.29     81.78 o 
  -3   7  10     5209.98     5066.64    111.15 o 
  -2   7  10     4894.09     4853.98     87.86 o 
  -1   7  10      939.49      973.83     42.99 o 
   0   7  10     4346.05     4206.37     81.20 o 
   1   7  10     2319.69     2360.79     60.03 o 
   2   7  10     3364.30     3449.34     82.03 o 
   3   7  10      727.94      755.08     54.26 o 
   4   7  10     5272.46     5210.45    164.06 o 
   5   7  10      524.50      613.11     58.64 o 
   6   7  10     1768.10     1646.40     81.08 o 
   7   7  10      186.51      237.57     78.70 o 
   8   7  10      649.58      662.19    130.23 o 
 -11   8  10     1422.65     1541.68    201.68 o 
 -10   8  10      934.75      885.18     94.88 o 
  -9   8  10     1984.76     2117.62    116.65 o 
  -8   8  10      112.24       86.02     64.38 o 
  -7   8  10     2307.46     2301.16     88.93 o 
  -6   8  10      671.42      678.86     55.90 o 
  -5   8  10      531.47      582.80     52.09 o 
  -4   8  10      708.27      657.70     51.02 o 
  -3   8  10     8411.67     8188.63    161.10 o 
  -2   8  10     3321.13     3385.43     99.88 o 
  -1   8  10     3268.60     3306.76     71.83 o 
   0   8  10      103.54      121.00     29.59 o 
   1   8  10     3606.06     3734.46     79.48 o 
   2   8  10     3266.18     3241.23     82.39 o 
   3   8  10      691.82      725.62     68.16 o 
   4   8  10      118.41       73.96     48.83 o 
   5   8  10     2089.99     2022.35     87.14 o 
   6   8  10      851.86      730.33     85.81 o 
   7   8  10      673.06      791.21     95.37 o 
 -10   9  10      933.11     1092.46    140.02 o 
  -9   9  10       34.40      -25.78     69.28 o 
  -8   9  10     3819.76     3683.36    118.70 o 
  -7   9  10     4353.16     4248.36    134.27 o 
  -6   9  10     3932.87     3752.12    109.99 o 
  -5   9  10     9706.19     9371.27    193.15 o 
  -4   9  10     7234.97     7311.19    158.36 o 
  -3   9  10        6.77       50.93     39.36 o 
  -2   9  10     1691.04     1665.06     73.16 o 
  -1   9  10       27.00       76.66     30.28 o 
   0   9  10     2616.82     2633.18     66.50 o 
   1   9  10     6000.34     5882.88    106.96 o 
   2   9  10     3563.03     3566.77     89.55 o 
   3   9  10     8666.97     8892.10    212.11 o 
   4   9  10     3763.31     3754.03    123.14 o 
   5   9  10      566.73      569.64     78.97 o 
   6   9  10     1482.10     1445.54    105.57 o 
   7   9  10       94.31      -13.76     79.35 o 
 -10  10  10      691.87      555.39     92.28 o 
  -9  10  10        7.53      -73.80     73.38 o 
  -8  10  10        8.31       -1.76     55.02 o 
  -7  10  10      152.31      188.52     55.69 o 
  -6  10  10     2329.09     2290.82    119.28 o 
  -5  10  10      293.70      287.23     50.98 o 
  -4  10  10       50.85       60.61     43.27 o 
  -3  10  10      340.28      347.56     54.09 o 
  -2  10  10     2931.15     2764.80     88.21 o 
  -1  10  10      328.10      345.59     37.03 o 
   0  10  10       25.84       91.80     33.11 o 
   1  10  10       12.14       42.65     34.01 o 
   2  10  10      792.98      808.17     51.03 o 
   3  10  10      159.57       97.27     51.30 o 
   4  10  10        0.57       92.71     66.90 o 
   5  10  10       72.83       45.70     73.33 o 
   6  10  10      578.17      648.29     90.99 o 
  -9  11  10     1354.10     1403.99    108.89 o 
  -8  11  10       79.57       72.93     61.55 o 
  -7  11  10        4.03      -10.06     55.85 o 
  -6  11  10       89.69       76.11     52.07 o 
  -5  11  10       55.13       18.73     49.61 o 
  -4  11  10      587.07      543.52     55.49 o 
  -3  11  10     7244.37     7114.60    158.76 o 
  -2  11  10      506.08      411.21     78.36 o 
  -1  11  10     3969.55     4023.83     99.13 o 
   0  11  10        3.70        8.10     35.35 o 
   1  11  10        6.43       15.14     35.68 o 
   2  11  10        8.18      -22.16     29.18 o 
   3  11  10       88.31        8.48     63.32 o 
   4  11  10     2694.05     2672.23    124.78 o 
   5  11  10     4062.86     4551.60    171.41 o 
   6  11  10       82.81       19.09     82.05 o 
  -8  12  10       41.02        8.42     62.74 o 
  -7  12  10      121.02      187.22     63.43 o 
  -6  12  10      792.67      801.07     69.92 o 
  -5  12  10     3144.49     3168.11    109.46 o 
  -4  12  10       26.84      -70.12     47.29 o 
  -3  12  10      522.49      610.64     59.11 o 
  -2  12  10     2989.30     2882.97    188.50 o 
  -1  12  10      298.36      330.25     46.62 o 
   0  12  10       29.97       33.77     42.88 o 
   1  12  10       74.98       99.84     38.60 o 
   2  12  10      206.66      127.40     53.69 o 
   3  12  10     1130.71     1183.28     91.20 o 
   4  12  10       79.10      183.97     79.72 o 
   5  12  10      546.43      526.86     92.46 o 
  -7  13  10     2943.95     3049.21    116.82 o 
  -6  13  10     1407.80     1367.46     84.42 o 
  -5  13  10      173.36      132.64     44.87 o 
  -4  13  10     2146.95     2215.37     94.58 o 
  -3  13  10     1354.59     1285.63     76.48 o 
  -2  13  10      404.34      462.05     60.99 o 
  -1  13  10       23.23      108.50     51.62 o 
   0  13  10     2390.00     2296.05     81.45 o 
   1  13  10     2464.59     2675.62    140.96 o 
   2  13  10     1318.32     1328.59     79.98 o 
   3  13  10      848.92     1006.24     93.99 o 
   4  13  10      209.40      191.83     82.35 o 
  -6  14  10     1062.08     1170.32     86.17 o 
  -5  14  10     2195.09     2125.45    132.41 o 
  -4  14  10      399.22      400.15     66.50 o 
  -3  14  10     4510.85     4528.50    133.06 o 
  -2  14  10     1420.86     1352.25     80.61 o 
  -1  14  10     3932.74     4003.92    118.72 o 
   0  14  10      242.03      206.52     64.74 o 
   1  14  10     2832.56     2859.00    146.66 o 
   2  14  10     1309.81     1295.97     97.67 o 
   3  14  10      980.41     1133.80    125.53 o 
  -5  15  10        1.88       32.88     66.48 o 
  -4  15  10       47.75      122.41     65.24 o 
  -3  15  10     1808.66     1820.23     93.92 o 
  -2  15  10       53.48       16.75     59.49 o 
  -1  15  10      518.56      448.79     86.09 o 
   0  15  10      145.01      118.06     66.62 o 
   1  15  10      235.69      223.05     77.46 o 
 -11   0  11    10718.98    10369.58    456.28 o 
  -9   0  11     5113.02     5254.89    264.86 o 
  -7   0  11      750.32      978.68    126.19 o 
  -5   0  11    30288.29    31245.24    995.11 o 
  -3   0  11    32326.77    31278.58    770.87 o 
  -1   0  11    12038.72    12396.12    426.09 o 
   1   0  11     1854.72     1932.70    128.29 o 
   3   0  11    19742.36    18537.13    637.43 o 
   5   0  11    16644.45    15879.27    566.82 o 
   7   0  11     1324.71      491.13     84.15 o 
 -12   1  11     2644.52     2849.90    186.41 o 
 -11   1  11        5.23      -96.71    111.32 o 
 -10   1  11      122.61      218.98     67.45 o 
  -9   1  11        0.06       -1.03     49.30 o 
  -8   1  11     2053.63     2058.04     86.09 o 
  -7   1  11      710.81      695.67     56.24 o 
  -6   1  11    13724.16    14201.05    289.26 o 
  -5   1  11       42.08       83.49     37.96 o 
  -4   1  11     7301.79     7321.29    150.29 o 
  -3   1  11      646.38      688.09     43.87 o 
  -2   1  11     1146.31     1115.38     35.51 o 
  -1   1  11      101.30      130.30     22.17 o 
   0   1  11     2583.27     2649.34     62.25 o 
   1   1  11     1165.51     1311.05     38.75 o 
   2   1  11     1321.23     1320.19     54.90 o 
   3   1  11      379.70      326.65     45.87 o 
   4   1  11     5035.72     5143.19    122.13 o 
   5   1  11        0.77       35.85     40.54 o 
   6   1  11      647.71      593.77     58.49 o 
   7   1  11       55.53       57.92     55.57 o 
   8   1  11       73.24       26.37     32.37 o 
 -12   2  11        0.06      -10.86     52.46 o 
 -11   2  11      539.36      648.67    115.16 o 
 -10   2  11       17.80       64.37     64.28 o 
  -9   2  11     8792.03     8770.60    246.07 o 
  -8   2  11      180.93      254.92     50.15 o 
  -7   2  11    14076.10    14265.08    267.46 o 
  -6   2  11     1668.88     1626.08     70.06 o 
  -5   2  11      200.12      138.31     39.42 o 
  -4   2  11      203.21      255.36     37.97 o 
  -3   2  11      456.77      497.48     34.44 o 
  -2   2  11       21.08       55.14     24.02 o 
  -1   2  11    11875.76    11838.38    215.42 o 
   0   2  11     2704.67     2624.12     74.00 o 
   1   2  11    23945.81    23612.88    353.12 o 
   2   2  11     1372.29     1389.33     84.96 o 
   3   2  11      578.39      518.81     45.69 o 
   4   2  11      731.34      833.51     65.50 o 
   5   2  11       15.90       28.05     44.82 o 
   6   2  11     2540.95     2302.94    203.31 o 
   7   2  11     4308.29     4328.49    125.11 o 
   8   2  11       95.80      152.33     65.58 o 
 -12   3  11      956.49      965.01    183.51 o 
 -11   3  11       79.54       68.18     70.00 o 
 -10   3  11      816.37      936.04     85.28 o 
  -9   3  11        1.33       54.15     59.74 o 
  -8   3  11     5983.47     6072.49    172.16 o 
  -7   3  11     1337.77     1404.11     68.68 o 
  -6   3  11     1543.00     1507.63     67.11 o 
  -5   3  11     1817.98     1788.09     70.29 o 
  -4   3  11     3417.34     3508.87     86.56 o 
  -3   3  11      109.13      143.34     26.78 o 
  -2   3  11     1139.15     1067.36     59.29 o 
  -1   3  11     1216.01     1242.33     38.48 o 
   0   3  11     5650.07     5566.96     98.62 o 
   1   3  11      126.68      155.33     26.86 o 
   2   3  11        9.11       31.73     33.05 o 
   3   3  11       52.36       24.86     42.46 o 
   4   3  11      844.91      834.64     55.40 o 
   5   3  11     1217.46     1203.17     95.10 o 
   6   3  11       76.51       14.30     36.11 o 
   7   3  11      496.94      441.97     69.70 o 
   8   3  11     1541.98     1519.08    130.88 o 
 -12   4  11       15.82      -70.55     73.97 o 
 -11   4  11       52.84       94.67     74.61 o 
 -10   4  11      202.60      228.38     70.16 o 
  -9   4  11     1174.01     1247.42    135.28 o 
  -8   4  11      275.77      243.23     62.43 o 
  -7   4  11        5.20      -26.79     51.27 o 
  -6   4  11      263.22      278.91     43.93 o 
  -5   4  11     5702.14     5639.25    132.63 o 
  -4   4  11        4.11       -7.07     20.09 o 
  -3   4  11     2735.64     2881.52     68.88 o 
  -2   4  11      104.02      101.98     27.36 o 
  -1   4  11     6010.81     5971.16     98.65 o 
   0   4  11       25.73       85.98     24.21 o 
   1   4  11       60.53       68.20     27.29 o 
   2   4  11      339.96      255.25     45.56 o 
   3   4  11     1740.06     1618.32     66.75 o 
   4   4  11      361.70      326.79     47.78 o 
   5   4  11     1973.93     2032.69    152.37 o 
   6   4  11        3.98       -6.04     48.97 o 
   7   4  11       70.47      128.15     59.75 o 
   8   4  11      150.74      113.92     78.93 o 
 -11   5  11       79.48      156.54     78.17 o 
 -10   5  11     5100.19     4763.12    163.71 o 
  -9   5  11        1.99      -11.99     93.22 o 
  -8   5  11     8204.13     7797.28    204.54 o 
  -7   5  11      124.86       12.64     54.65 o 
  -6   5  11    12177.77    12155.74    276.22 o 
  -5   5  11     1251.05     1325.40     79.45 o 
  -4   5  11       55.74       15.80     20.63 o 
  -3   5  11     2009.76     2021.02     59.34 o 
  -2   5  11     6899.50     6761.98    121.80 o 
  -1   5  11     2271.07     2227.95     55.06 o 
   0   5  11    15698.71    15190.22    217.40 o 
   1   5  11       77.75       66.70     39.03 o 
   2   5  11     6645.42     6624.06    140.37 o 
   3   5  11      545.50      517.65     49.28 o 
   4   5  11       95.95      102.58     44.82 o 
   5   5  11     1531.06     1463.47    172.63 o 
   6   5  11     1708.21     1784.72     84.64 o 
   7   5  11     1323.04     1240.48     80.23 o 
   8   5  11     2993.29     3113.69    306.07 o 
 -11   6  11       49.14      135.68     78.32 o 
 -10   6  11      216.19       71.53     72.70 o 
  -9   6  11     4971.06     4925.79    161.34 o 
  -8   6  11      312.31      285.88     67.10 o 
  -7   6  11      642.63      528.55     69.25 o 
  -6   6  11      612.91      569.13     64.93 o 
  -5   6  11       69.48       77.51     39.07 o 
  -4   6  11      169.46      142.79     31.36 o 
  -3   6  11      237.05      223.45     32.32 o 
  -2   6  11       97.98       88.09     35.48 o 
  -1   6  11     8029.19     8024.68    127.25 o 
   0   6  11      165.68      140.79     26.25 o 
   1   6  11     2749.48     2736.78     72.65 o 
   2   6  11      859.26      962.00     55.28 o 
   3   6  11       33.16       50.25     42.59 o 
   4   6  11      133.17      196.61     49.73 o 
   5   6  11      239.40       58.16     49.12 o 
   6   6  11      463.74      440.95     61.74 o 
   7   6  11      814.52      871.40     74.86 o 
 -11   7  11       55.43       84.75     83.99 o 
 -10   7  11     3140.15     3156.27    142.69 o 
  -9   7  11       28.57       42.81     67.86 o 
  -8   7  11     2397.68     2248.97    112.17 o 
  -7   7  11      449.79      444.22     67.61 o 
  -6   7  11     7319.54     7219.94    158.46 o 
  -5   7  11       31.06       44.79     39.76 o 
  -4   7  11    24359.03    23162.50    402.09 o 
  -3   7  11       10.55       53.43     31.27 o 
  -2   7  11     6744.87     6765.10    124.78 o 
  -1   7  11       53.72       56.86     26.86 o 
   0   7  11     1731.24     1762.02     53.21 o 
   1   7  11      189.94      174.70     35.26 o 
   2   7  11     3484.50     3509.56    100.71 o 
   3   7  11     2023.43     1922.01     96.60 o 
   4   7  11     9223.43     9222.92    192.56 o 
   5   7  11      180.12       74.38     53.20 o 
   6   7  11     4821.02     4849.72    180.95 o 
   7   7  11       87.77       79.46     79.55 o 
 -10   8  11      127.42      126.00     81.06 o 
  -9   8  11       22.36       14.57     71.02 o 
  -8   8  11        9.21      -68.63     64.44 o 
  -7   8  11      783.80      645.98     77.18 o 
  -6   8  11      489.21      469.39     53.46 o 
  -5   8  11    10253.92     9949.22    200.86 o 
  -4   8  11       85.59      128.70     59.01 o 
  -3   8  11     9356.95     9038.66    158.37 o 
  -2   8  11      118.96      115.41     33.63 o 
  -1   8  11     1544.00     1525.36     65.86 o 
   0   8  11     1885.83     1853.61     56.55 o 
   1   8  11      841.15      884.57     48.41 o 
   2   8  11      301.13      324.83     47.76 o 
   3   8  11     7017.84     7091.51    159.32 o 
   4   8  11        2.38       28.50     43.47 o 
   5   8  11     3272.90     3459.24    114.97 o 
   6   8  11      207.48       95.79     78.85 o 
   7   8  11      968.17      974.50    103.35 o 
 -10   9  11      493.35      529.53     92.31 o 
  -9   9  11      900.22      981.67     96.29 o 
  -8   9  11     6056.26     5778.61    182.09 o 
  -7   9  11      194.62      155.28     66.75 o 
  -6   9  11       87.87       24.12     47.98 o 
  -5   9  11      471.35      505.05     54.80 o 
  -4   9  11     2254.68     2278.89     84.48 o 
  -3   9  11     1534.96     1595.22     92.82 o 
  -2   9  11      252.91      175.70     57.12 o 
  -1   9  11      151.05      181.45     37.01 o 
   0   9  11     9790.99     9728.65    186.48 o 
   1   9  11       52.08       63.55     37.59 o 
   2   9  11     1435.98     1358.47     59.74 o 
   3   9  11        7.00       50.92     49.76 o 
   4   9  11     1557.60     1462.30     88.22 o 
   5   9  11      388.21      451.29     79.92 o 
   6   9  11      346.10      319.31     85.91 o 
  -9  10  11     5387.30     5384.45    181.32 o 
  -8  10  11      787.66      605.92     83.72 o 
  -7  10  11     2417.51     2342.63    117.68 o 
  -6  10  11      477.00      466.96     59.50 o 
  -5  10  11     1291.03     1304.40     71.85 o 
  -4  10  11       24.26       27.41     45.19 o 
  -3  10  11       21.38      -18.01     27.03 o 
  -2  10  11      395.63      408.69     48.64 o 
  -1  10  11     5556.05     5578.46    115.88 o 
   0  10  11       56.51       38.70     35.19 o 
   1  10  11     4033.30     4100.94     98.42 o 
   2  10  11     1622.20     1530.47     65.08 o 
   3  10  11       24.07       33.02     48.16 o 
   4  10  11     1033.44     1086.40    125.86 o 
   5  10  11      576.28      419.57     85.95 o 
   6  10  11      670.03      710.40     99.74 o 
  -9  11  11       49.28       43.89     84.35 o 
  -8  11  11     1665.87     1434.98    107.46 o 
  -7  11  11      148.14      137.49     59.38 o 
  -6  11  11      495.78      458.20     62.04 o 
  -5  11  11        3.42       57.76     50.47 o 
  -4  11  11     4232.85     4077.25    125.97 o 
  -3  11  11       30.22       21.46     45.76 o 
  -2  11  11       27.37      -12.57     45.11 o 
  -1  11  11       97.49      128.92     45.90 o 
   0  11  11      732.80      759.60     51.36 o 
   1  11  11       92.56      113.79     44.72 o 
   2  11  11      444.47      396.25     50.12 o 
   3  11  11      442.99      481.58     92.32 o 
   4  11  11     4543.74     4502.26    186.08 o 
   5  11  11        1.68      -31.99     80.55 o 
  -8  12  11      133.08       -0.13     77.94 o 
  -7  12  11     2074.13     2080.64     99.11 o 
  -6  12  11       17.39      -61.74     55.61 o 
  -5  12  11      257.57      248.97     59.76 o 
  -4  12  11      175.11       52.70     45.04 o 
  -3  12  11       85.19       97.58     52.12 o 
  -2  12  11      684.87      708.81     62.82 o 
  -1  12  11     3232.18     3294.89    105.75 o 
   0  12  11      139.98      144.59     49.95 o 
   1  12  11     3131.57     3230.19     94.44 o 
   2  12  11       28.12       73.86     44.89 o 
   3  12  11        2.73      -12.34     87.62 o 
   4  12  11       37.49      128.19     78.59 o 
  -7  13  11        0.12        1.48     65.75 o 
  -6  13  11     1417.55     1362.65     90.50 o 
  -5  13  11       32.68        0.83     55.39 o 
  -4  13  11     2185.23     1960.34     91.80 o 
  -3  13  11      980.00      938.70     72.50 o 
  -2  13  11     1532.20     1457.70    133.64 o 
  -1  13  11       46.59       68.28     62.70 o 
   0  13  11     6869.42     7090.74    163.90 o 
   1  13  11       22.91       48.11     80.72 o 
   2  13  11     2188.76     2215.06    109.73 o 
   3  13  11       56.45       18.94     75.75 o 
  -6  14  11       37.58      -11.54     67.25 o 
  -5  14  11     1862.85     1747.46     95.08 o 
  -4  14  11      540.98      512.65     70.29 o 
  -3  14  11     1624.77     1716.20     90.62 o 
  -2  14  11      163.16      219.49     72.53 o 
  -1  14  11      279.62      285.69     61.51 o 
   0  14  11       13.27      108.01     66.30 o 
   1  14  11       20.74      -60.25     60.60 o 
   2  14  11        4.30      103.86     73.57 o 
  -4  15  11     5054.03     5252.95    154.99 o 
  -3  15  11        9.60       48.72     62.81 o 
  -2  15  11     2011.11     1893.91    178.44 o 
  -1  15  11       52.05       48.74     59.93 o 
   0  15  11      326.26      250.22     91.27 o 
 -12   0  12       57.05      295.96    143.02 o 
 -10   0  12      585.10      714.57     95.13 o 
  -8   0  12     2319.64     2405.26    179.39 o 
  -6   0  12    18722.18    19368.58    759.72 o 
  -4   0  12      279.82      326.33     82.65 o 
  -2   0  12     2449.85     2572.56    109.95 o 
   0   0  12     2278.30     2250.13     76.50 o 
   2   0  12     8259.20     8344.03    412.79 o 
   4   0  12     3672.69     3584.28    193.37 o 
   6   0  12        9.66       31.90     96.47 o 
   8   0  12        2.62       47.36     90.29 o 
 -12   1  12     3680.39     3930.98    197.85 o 
 -11   1  12     1963.52     2140.59    206.82 o 
 -10   1  12     3944.02     4227.94    260.42 o 
  -9   1  12      878.37      924.61     69.50 o 
  -8   1  12     4972.87     5135.95    132.67 o 
  -7   1  12       49.27      -17.53     44.31 o 
  -6   1  12     5900.74     6041.10    140.94 o 
  -5   1  12     3774.15     3803.60    119.52 o 
  -4   1  12    15638.24    16138.69    290.65 o 
  -3   1  12     1685.22     1681.87     85.64 o 
  -2   1  12    17012.17    17012.28    372.32 o 
  -1   1  12     2137.69     2156.91     57.82 o 
   0   1  12     7817.32     8308.87    128.41 o 
   1   1  12     4951.10     4759.51    126.20 o 
   2   1  12      231.45      318.09     40.70 o 
   3   1  12     2440.60     2475.85     81.59 o 
   4   1  12    11353.79    11103.43    254.68 o 
   5   1  12       78.14       91.98     48.32 o 
   6   1  12     5198.45     5122.98    235.19 o 
   7   1  12      319.07      259.94     53.27 o 
   8   1  12     4037.41     3371.77    512.47 o 
 -12   2  12      798.43      958.84    183.28 o 
 -11   2  12     1993.45     2271.50    121.21 o 
 -10   2  12     3450.79     3391.44    137.04 o 
  -9   2  12     1324.83     1178.29     88.44 o 
  -8   2  12        3.89       -3.61     48.30 o 
  -7   2  12      261.68      244.29     49.19 o 
  -6   2  12      813.52      864.45     58.54 o 
  -5   2  12     2008.39     1924.72    111.48 o 
  -4   2  12      102.08       99.60     38.31 o 
  -3   2  12     1443.11     1363.47     90.72 o 
  -2   2  12     7039.32     7060.19    125.91 o 
  -1   2  12     2568.10     2624.14     66.06 o 
   0   2  12      624.02      661.92     32.00 o 
   1   2  12     1333.16     1361.44     55.89 o 
   2   2  12     1598.49     1561.68    109.81 o 
   3   2  12     1452.40     1486.17     68.97 o 
   4   2  12        5.84       85.79     43.65 o 
   5   2  12     1041.21      866.60    121.56 o 
   6   2  12     1294.28     1295.73     75.54 o 
   7   2  12       59.11      132.29     51.91 o 
 -11   3  12      174.13      188.47     76.30 o 
 -10   3  12       16.36       -7.25     67.00 o 
  -9   3  12      571.33      532.31     74.18 o 
  -8   3  12     2131.41     2303.74    163.63 o 
  -7   3  12     6844.09     6902.71    176.72 o 
  -6   3  12      444.42      420.86     49.26 o 
  -5   3  12     1103.94     1082.35     59.61 o 
  -4   3  12      791.34      761.74     51.19 o 
  -3   3  12     2613.22     2679.40     82.26 o 
  -2   3  12     1452.45     1461.88     52.27 o 
  -1   3  12     3851.56     3891.67     83.74 o 
   0   3  12      247.21      291.07     27.70 o 
   1   3  12     1754.93     1680.32     63.00 o 
   2   3  12    11381.30    10829.18    204.29 o 
   3   3  12       20.29       37.16     39.89 o 
   4   3  12      142.15       97.16     43.98 o 
   5   3  12      888.90      988.24     66.34 o 
   6   3  12      408.40      419.04     60.63 o 
   7   3  12     1703.64     1562.50     85.24 o 
 -11   4  12      403.27      267.89     82.44 o 
 -10   4  12      904.91     1059.03     93.06 o 
  -9   4  12      459.82      436.44     75.48 o 
  -8   4  12        9.71       47.40     60.95 o 
  -7   4  12      399.09      385.49     64.55 o 
  -6   4  12     1436.31     1375.86     67.41 o 
  -5   4  12      358.85      411.22     45.75 o 
  -4   4  12        1.69       -2.58     36.48 o 
  -3   4  12     1567.99     1501.82     59.74 o 
  -2   4  12     1395.42     1464.75     52.80 o 
  -1   4  12      814.17      837.32     49.82 o 
   0   4  12      561.69      572.62     33.22 o 
   1   4  12      482.26      471.58     42.15 o 
   2   4  12      336.44      294.63     42.06 o 
   3   4  12     1291.36     1150.82     61.00 o 
   4   4  12      118.59      194.73     47.91 o 
   5   4  12      451.11      518.57     60.17 o 
   6   4  12     2645.43     2423.03    229.44 o 
   7   4  12       61.74       40.69     60.78 o 
 -11   5  12     1566.50     1690.03    114.08 o 
 -10   5  12       19.92       27.86     71.25 o 
  -9   5  12     2683.00     2696.74    123.91 o 
  -8   5  12        2.19      -26.87     61.01 o 
  -7   5  12     3618.33     3441.92    130.47 o 
  -6   5  12      889.35      790.90     72.66 o 
  -5   5  12     1968.94     1882.66    105.60 o 
  -4   5  12      162.21      225.09     41.50 o 
  -3   5  12     3081.52     3037.26     75.71 o 
  -2   5  12      255.36      228.61     32.91 o 
  -1   5  12     6415.01     6171.52    117.06 o 
   0   5  12      568.44      616.03     35.54 o 
   1   5  12       98.34      136.62     31.47 o 
   2   5  12     1959.39     1903.76     72.16 o 
   3   5  12     3345.60     3080.18     96.13 o 
   4   5  12       30.47      -18.38     45.66 o 
   5   5  12     1454.28     1401.51     76.26 o 
   6   5  12       24.59       -4.49     36.97 o 
   7   5  12     1016.58     1068.74     80.26 o 
 -11   6  12     2815.67     3099.59    189.37 o 
 -10   6  12     3419.41     3505.46    143.78 o 
  -9   6  12     4198.74     4243.17    223.37 o 
  -8   6  12      727.30      820.72     84.46 o 
  -7   6  12     3812.72     3687.73    178.08 o 
  -6   6  12     3567.40     3415.71    125.23 o 
  -5   6  12     6092.89     5716.16    160.45 o 
  -4   6  12        8.98        7.60     30.54 o 
  -3   6  12     6478.77     6272.03    120.15 o 
  -2   6  12     6022.03     5727.50    111.40 o 
  -1   6  12    12026.14    11596.15    192.19 o 
   0   6  12     1559.27     1540.52     51.04 o 
   1   6  12     8577.13     8111.00    311.29 o 
   2   6  12     3799.21     3770.03    104.21 o 
   3   6  12     5215.33     5075.34    146.53 o 
   4   6  12      323.21      339.17     69.90 o 
   5   6  12     4181.69     4018.23    120.79 o 
   6   6  12      987.98      929.67    104.77 o 
   7   6  12     2351.69     2482.45    107.11 o 
 -10   7  12     2277.65     2237.95    125.80 o 
  -9   7  12      778.48      758.23     89.15 o 
  -8   7  12      976.35      917.79     87.64 o 
  -7   7  12     1833.99     1691.37    105.13 o 
  -6   7  12     3169.35     3262.00    124.69 o 
  -5   7  12     3517.28     3381.29    121.74 o 
  -4   7  12     1500.20     1627.32     78.80 o 
  -3   7  12      233.77      217.39     35.52 o 
  -2   7  12     3696.84     3585.91     85.35 o 
  -1   7  12       71.06       81.08     33.18 o 
   0   7  12     1755.20     1792.82     71.23 o 
   1   7  12      256.51      259.66     38.44 o 
   2   7  12      583.47      604.27     54.32 o 
   3   7  12     7851.17     7954.01    170.68 o 
   4   7  12     1859.89     1935.98     85.58 o 
   5   7  12       75.96       48.51     53.89 o 
   6   7  12      610.14      672.61     71.98 o 
 -10   8  12      467.93      272.07    129.61 o 
  -9   8  12     1217.15     1193.11    101.86 o 
  -8   8  12      214.94      205.28     74.46 o 
  -7   8  12      892.72      868.96     83.99 o 
  -6   8  12     6140.44     6011.31    176.18 o 
  -5   8  12     2551.62     2405.36    107.02 o 
  -4   8  12      203.27      185.13     45.85 o 
  -3   8  12     6232.07     5964.92    135.67 o 
  -2   8  12     1917.83     1868.34     63.66 o 
  -1   8  12     1786.13     1942.05     80.10 o 
   0   8  12     1424.76     1462.73     57.63 o 
   1   8  12      905.23      974.64     52.09 o 
   2   8  12     5823.69     5983.81    141.13 o 
   3   8  12     3095.06     3049.78    103.02 o 
   4   8  12      758.92      741.08     66.40 o 
   5   8  12     2191.22     2174.59    104.93 o 
   6   8  12      137.08      193.65     82.02 o 
 -10   9  12      932.11      884.68    101.38 o 
  -9   9  12      557.53      548.98     91.52 o 
  -8   9  12     2212.77     2321.07    124.45 o 
  -7   9  12       45.09      -15.07     65.50 o 
  -6   9  12     1007.77      919.12     83.06 o 
  -5   9  12       22.80       13.45     48.11 o 
  -4   9  12     5018.71     4888.31    170.52 o 
  -3   9  12     1571.86     1681.36     73.51 o 
  -2   9  12     3582.92     3604.05     99.30 o 
  -1   9  12     1398.09     1348.54     57.94 o 
   0   9  12      528.62      660.64     48.10 o 
   1   9  12     1179.43     1221.85     58.29 o 
   2   9  12     1476.16     1477.71     73.51 o 
   3   9  12      214.22      171.13     56.52 o 
   4   9  12     1295.40     1339.56     79.41 o 
   5   9  12       32.53      -23.82     72.68 o 
  -9  10  12       64.48       31.57    117.78 o 
  -8  10  12      309.37      387.57     85.51 o 
  -7  10  12      656.14      673.03     84.83 o 
  -6  10  12      977.22      910.23     85.74 o 
  -5  10  12      110.30      138.50     51.93 o 
  -4  10  12        1.73       17.69     47.73 o 
  -3  10  12      210.46      210.57     49.39 o 
  -2  10  12     3267.58     3205.99     99.98 o 
  -1  10  12       89.48      135.29     41.35 o 
   0  10  12      162.01      202.20     48.47 o 
   1  10  12       21.84       27.22     46.28 o 
   2  10  12      646.48      682.63     62.25 o 
   3  10  12      430.85      411.26     62.12 o 
   4  10  12      786.45      595.53    153.56 o 
   5  10  12        6.67       53.31     77.55 o 
  -8  11  12       63.41      121.83     87.72 o 
  -7  11  12     1752.94     1548.76    107.12 o 
  -6  11  12        1.88      -54.13     66.26 o 
  -5  11  12      977.59      961.23     70.55 o 
  -4  11  12       58.67       83.41     51.98 o 
  -3  11  12     1267.58     1197.93     78.29 o 
  -2  11  12      264.16      275.06     52.56 o 
  -1  11  12      732.45      655.26     59.89 o 
   0  11  12      345.50      344.52     53.03 o 
   1  11  12      756.13      842.35     63.14 o 
   2  11  12        6.08      -10.44     55.70 o 
   3  11  12       45.17       51.75     72.64 o 
   4  11  12        3.49       64.99     66.05 o 
  -7  12  12      485.86      449.12     87.80 o 
  -6  12  12      871.88      957.54    112.50 o 
  -5  12  12     1072.83     1021.02     75.67 o 
  -4  12  12        0.60       45.14     45.64 o 
  -3  12  12     1934.21     1743.74     96.79 o 
  -2  12  12     3001.14     3169.26    108.46 o 
  -1  12  12     2213.09     2276.40     91.00 o 
   0  12  12      478.05      484.95     70.23 o 
   1  12  12      234.68      275.88     57.22 o 
   2  12  12      571.85      637.19     95.41 o 
   3  12  12      331.53      321.75     96.72 o 
  -6  13  12     1287.51     1257.26    105.69 o 
  -5  13  12      822.73      756.17     75.49 o 
  -4  13  12      594.53      609.62     82.21 o 
  -3  13  12      730.27      760.86     86.96 o 
  -2  13  12      415.59      534.13     65.04 o 
  -1  13  12     3035.61     3268.69    114.31 o 
   0  13  12     1029.28     1083.99     86.58 o 
   1  13  12      137.97      221.30     70.79 o 
   2  13  12     1202.38      961.62    163.04 o 
  -5  14  12     1496.04     1548.26    105.52 o 
  -4  14  12       10.36      -26.49     62.34 o 
  -3  14  12     2592.84     2636.37    107.23 o 
  -2  14  12      822.63      880.95     74.19 o 
  -1  14  12     2380.95     2475.62    116.95 o 
   0  14  12      205.11      165.91     71.97 o 
   1  14  12     3876.30     3973.46    181.84 o 
 -11   0  13    12976.60    13668.02    574.55 o 
  -9   0  13     1452.44     1614.02    162.46 o 
  -7   0  13     5784.49     5694.91    283.23 o 
  -5   0  13    22938.57    23556.51    810.06 o 
  -3   0  13    17592.27    17957.79    451.61 o 
  -1   0  13     7779.98     7780.03    410.06 o 
   1   0  13     6198.45     6145.04    188.14 o 
   3   0  13    15522.55    15373.75    445.97 o 
   5   0  13    11705.56    11082.47    529.05 o 
   7   0  13     1604.91     1423.31    125.93 o 
 -11   1  13      136.36      124.23    131.04 o 
 -10   1  13      484.47      443.30     94.82 o 
  -9   1  13     1296.30     1406.27     81.57 o 
  -8   1  13      967.17     1055.87     72.29 o 
  -7   1  13     1727.70     1737.06     81.73 o 
  -6   1  13        8.63      -11.34     44.62 o 
  -5   1  13     4149.98     4104.35    111.67 o 
  -4   1  13    10385.79    10751.36    209.70 o 
  -3   1  13     2385.11     2548.57     83.58 o 
  -2   1  13     2518.78     2629.48     93.60 o 
  -1   1  13     1174.00     1211.92     59.90 o 
   0   1  13       30.15      101.63     29.79 o 
   1   1  13    14126.38    14275.37    257.22 o 
   2   1  13      102.02       49.35     47.15 o 
   3   1  13     1413.66     1244.10     99.96 o 
   4   1  13     4348.41     4230.37    145.69 o 
   5   1  13     1354.45     1335.78     86.24 o 
   6   1  13     1155.63      972.08    192.44 o 
   7   1  13      507.60      427.09     77.99 o 
 -11   2  13       32.70       57.60     76.30 o 
 -10   2  13      149.04      255.76     74.87 o 
  -9   2  13     5817.92     5947.00    179.62 o 
  -8   2  13       10.28       10.77     51.55 o 
  -7   2  13     6913.43     7090.85    163.29 o 
  -6   2  13       37.78       -1.37     45.79 o 
  -5   2  13      137.23      122.28     41.21 o 
  -4   2  13       25.52       90.45     41.00 o 
  -3   2  13      208.77      193.30     41.39 o 
  -2   2  13      274.88      214.54     38.62 o 
  -1   2  13     9013.46     8977.32    154.35 o 
   0   2  13        4.25       45.63     32.84 o 
   1   2  13    12295.92    12296.28    225.40 o 
   2   2  13       46.01       33.38     38.65 o 
   3   2  13      439.60      468.34     49.93 o 
   4   2  13      635.07      605.09     57.31 o 
   5   2  13       92.01       57.25     38.11 o 
   6   2  13      314.22      334.30     62.89 o 
   7   2  13     1649.26     1611.21    117.37 o 
 -11   3  13     1258.21     1372.14    104.74 o 
 -10   3  13      104.36       38.03     72.38 o 
  -9   3  13     1206.61     1221.01     93.71 o 
  -8   3  13     2455.02     2517.92    116.24 o 
  -7   3  13       34.06       42.26     48.49 o 
  -6   3  13      179.05      153.46     47.19 o 
  -5   3  13     1122.44     1051.77     71.27 o 
  -4   3  13      358.22      436.63     48.82 o 
  -3   3  13     1520.90     1474.31     64.95 o 
  -2   3  13      486.47      470.67     44.55 o 
  -1   3  13      983.31     1063.89     62.65 o 
   0   3  13     3429.72     3314.58     89.18 o 
   1   3  13     2913.10     2831.64     84.15 o 
   2   3  13     1837.49     1880.64     73.11 o 
   3   3  13      574.96      581.21     58.67 o 
   4   3  13      676.16      668.80     70.56 o 
   5   3  13      101.33      136.08     53.88 o 
   6   3  13        1.56       32.39     56.21 o 
   7   3  13      215.67      154.77     65.18 o 
 -11   4  13       55.84      -44.17     76.25 o 
 -10   4  13      935.00      907.94     91.15 o 
  -9   4  13     2250.41     2226.38    162.00 o 
  -8   4  13       11.21       24.11     62.85 o 
  -7   4  13     6385.52     6598.68    185.13 o 
  -6   4  13       58.73       20.33     44.50 o 
  -5   4  13     1045.10     1055.12    114.17 o 
  -4   4  13     1175.33     1342.94     66.36 o 
  -3   4  13     1838.75     1868.17     72.05 o 
  -2   4  13       31.99       16.77     30.94 o 
  -1   4  13     1921.85     1959.81     63.83 o 
   0   4  13       15.97       79.19     36.02 o 
   1   4  13     4148.77     4094.66    103.10 o 
   2   4  13       89.68      160.75     42.53 o 
   3   4  13       67.38      142.25     54.64 o 
   4   4  13      424.75      399.75     55.42 o 
   5   4  13      653.40      697.43     65.95 o 
   6   4  13       11.07      -23.84     56.35 o 
   7   4  13       37.66       -1.33     55.69 o 
 -11   5  13      434.45      578.39     93.91 o 
 -10   5  13     1861.14     1861.31    116.09 o 
  -9   5  13      185.58       76.69     71.02 o 
  -8   5  13     6341.17     6204.39    183.78 o 
  -7   5  13     1748.39     1789.92    126.96 o 
  -6   5  13     2880.52     2820.91    119.46 o 
  -5   5  13      814.06      714.80    108.88 o 
  -4   5  13        1.17       10.93     40.66 o 
  -3   5  13      562.94      576.80     50.12 o 
  -2   5  13     1461.37     1552.72     58.31 o 
  -1   5  13      267.09      226.46     35.81 o 
   0   5  13    22367.90    22623.21    387.73 o 
   1   5  13       11.65       47.98     39.30 o 
   2   5  13     2727.96     2860.79    112.74 o 
   3   5  13       11.53       14.17     45.84 o 
   4   5  13      452.04      530.13     60.30 o 
   5   5  13      126.85      132.87     56.93 o 
   6   5  13      699.15      751.74     73.39 o 
 -10   6  13       31.41       -0.28     77.16 o 
  -9   6  13     1719.84     1877.05    114.43 o 
  -8   6  13     2686.04     2682.34    126.65 o 
  -7   6  13     4201.59     4027.18    142.96 o 
  -6   6  13      856.24      875.66     78.49 o 
  -5   6  13       26.07       44.91     54.25 o 
  -4   6  13     1481.44     1395.39     67.06 o 
  -3   6  13      696.79      763.23     53.99 o 
  -2   6  13       20.67       59.18     34.25 o 
  -1   6  13     3874.52     3669.13     86.98 o 
   0   6  13     2075.71     2047.49     74.34 o 
   1   6  13     3156.87     2911.50    135.34 o 
   2   6  13     1225.09     1314.90     67.35 o 
   3   6  13       13.03       18.17     48.81 o 
   4   6  13      832.47      939.65     68.59 o 
   5   6  13      150.62      136.91     58.93 o 
   6   6  13      968.66      824.98     76.54 o 
 -10   7  13     1463.53     1424.17    111.01 o 
  -9   7  13     1273.47     1144.08    102.06 o 
  -8   7  13      245.56      200.24     73.66 o 
  -7   7  13      768.11      697.06     81.75 o 
  -6   7  13     4768.55     4690.24    174.47 o 
  -5   7  13      306.23      318.29     64.02 o 
  -4   7  13    18916.17    18246.71    385.96 o 
  -3   7  13      806.33      791.25     48.36 o 
  -2   7  13     8623.26     8648.83    155.71 o 
  -1   7  13      876.51      844.43     48.53 o 
   0   7  13       51.07        1.63     28.66 o 
   1   7  13     4778.94     4525.69    135.92 o 
   2   7  13     6065.44     5916.90    141.66 o 
   3   7  13      466.65      520.00     59.41 o 
   4   7  13     7401.28     7552.67    247.06 o 
   5   7  13      836.55      899.93     75.93 o 
   6   7  13     4251.26     4478.28    153.77 o 
 -10   8  13       70.06      -31.07     80.70 o 
  -9   8  13     1219.92     1337.43    109.36 o 
  -8   8  13     1228.75     1218.14    100.34 o 
  -7   8  13     1963.51     1731.02    124.95 o 
  -6   8  13     1893.85     1793.63    146.32 o 
  -5   8  13     6120.41     5882.53    170.02 o 
  -4   8  13     2023.72     2015.80     99.78 o 
  -3   8  13     9229.21     9137.52    186.44 o 
  -2   8  13      670.76      682.31     47.70 o 
  -1   8  13     2079.40     1752.93    124.14 o 
   0   8  13      664.02      648.70     52.39 o 
   1   8  13     1616.56     1596.78     84.86 o 
   2   8  13     1224.74     1351.47     83.68 o 
   3   8  13     3639.33     3756.58    115.09 o 
   4   8  13      863.71      885.59     73.29 o 
   5   8  13     6761.37     6811.46    172.54 o 
  -9   9  13        0.19       -8.90     78.96 o 
  -8   9  13     4913.76     4881.86    172.16 o 
  -7   9  13        5.28      -50.21     66.36 o 
  -6   9  13      251.45      188.98     69.82 o 
  -5   9  13      649.81      616.64     74.60 o 
  -4   9  13      876.44      984.88     99.37 o 
  -3   9  13      115.52      103.16     47.19 o 
  -2   9  13        3.84      -18.60     43.77 o 
  -1   9  13     1244.14     1259.70     58.38 o 
   0   9  13     3332.58     3423.51    102.33 o 
   1   9  13      837.69      842.42     72.55 o 
   2   9  13      637.63      618.28     71.58 o 
   3   9  13     1899.83     1824.81     88.44 o 
   4   9  13      174.34      164.27     63.29 o 
   5   9  13       88.60       43.18     77.82 o 
  -9  10  13      290.53      161.40     88.19 o 
  -8  10  13       51.84      121.44     80.63 o 
  -7  10  13     2187.85     2210.21    121.42 o 
  -6  10  13      260.49      149.82     73.51 o 
  -5  10  13        1.73      -48.63     62.82 o 
  -4  10  13      405.35      392.61     64.95 o 
  -3  10  13       80.93      103.02     50.25 o 
  -2  10  13     1796.29     1554.23     85.22 o 
  -1  10  13       65.44      103.95     49.05 o 
   0  10  13      265.98      280.91     53.17 o 
   1  10  13     4002.20     3944.53    205.96 o 
   2  10  13       29.95       98.97     63.32 o 
   3  10  13      412.28      404.53     76.38 o 
   4  10  13       25.33       48.88    108.15 o 
  -8  11  13      877.47      910.40    104.65 o 
  -7  11  13       25.62       63.81     77.06 o 
  -6  11  13        2.20       82.79     73.18 o 
  -5  11  13       72.77       30.64     68.45 o 
  -4  11  13     1070.77     1091.22    112.59 o 
  -3  11  13       14.36       15.21     44.95 o 
  -2  11  13       72.70      102.17     52.09 o 
  -1  11  13       55.69       39.29     50.77 o 
   0  11  13       32.28       84.44     60.14 o 
   1  11  13        6.81       58.45     63.34 o 
   2  11  13      205.62      274.96     71.68 o 
   3  11  13      178.14      168.12     92.64 o 
  -7  12  13     3625.86     3676.37    157.20 o 
  -6  12  13      870.43      854.46     94.99 o 
  -5  12  13       31.68      -56.62     69.76 o 
  -4  12  13      854.67      869.86     83.71 o 
  -3  12  13        1.77        8.76     54.68 o 
  -2  12  13        6.05      -31.56     54.99 o 
  -1  12  13     2441.02     2456.11    112.28 o 
   0  12  13        4.30       22.18     64.04 o 
   1  12  13     5344.10     5087.13    200.58 o 
   2  12  13      968.38     1137.14    147.20 o 
  -6  13  13     1685.89     1655.61    116.10 o 
  -5  13  13      111.66       62.94     77.30 o 
  -4  13  13      157.22      128.49     58.23 o 
  -3  13  13       32.62        7.46     58.56 o 
  -2  13  13     1981.32     1980.00     92.88 o 
  -1  13  13      708.22      799.42     85.03 o 
   0  13  13     6038.60     6393.24    225.78 o 
   1  13  13      339.58      302.91    140.18 o 
  -3  14  13     2316.94     2358.55    130.47 o 
  -2  14  13     1097.20      981.78     78.22 o 
  -1  14  13      951.99      941.08     91.04 o 
 -10   0  14      151.23      211.27    126.57 o 
  -8   0  14      588.04      613.22    130.05 o 
  -6   0  14     7708.74     7882.32    339.93 o 
  -4   0  14     7502.18     7523.68    230.42 o 
  -2   0  14      112.56      117.95     56.52 o 
   0   0  14      651.47      774.50    109.49 o 
   2   0  14    11246.84    11261.89    315.89 o 
   4   0  14     3590.56     3409.99    263.39 o 
   6   0  14      896.98     1072.18    118.71 o 
 -11   1  14     1033.27     1035.17    127.39 o 
 -10   1  14     1882.90     1761.03    168.14 o 
  -9   1  14     1940.10     2239.34    116.37 o 
  -8   1  14     2368.48     2292.22    115.95 o 
  -7   1  14      855.24      892.98     90.24 o 
  -6   1  14     5244.43     4846.26    307.49 o 
  -5   1  14     1035.91     1044.26     75.43 o 
  -4   1  14     4442.75     4679.57    146.24 o 
  -3   1  14     1361.06     1414.81     82.30 o 
  -2   1  14     6759.17     7337.54    155.12 o 
  -1   1  14     3096.74     3228.80    116.92 o 
   0   1  14     7029.67     6928.77    211.04 o 
   1   1  14      508.33      569.62     50.13 o 
   2   1  14     8400.45     8538.13    176.59 o 
   3   1  14      758.55      688.42     59.89 o 
   4   1  14     2229.51     2395.59    107.37 o 
   5   1  14       44.32       46.60     65.08 o 
   6   1  14     2097.06     2205.80    103.68 o 
 -11   2  14      445.75      422.89     85.35 o 
 -10   2  14     6584.29     7224.22    209.78 o 
  -9   2  14     2018.07     2129.45    141.21 o 
  -8   2  14     3362.69     3182.53    126.61 o 
  -7   2  14     1609.97     1526.01     80.13 o 
  -6   2  14        4.21       24.69     48.29 o 
  -5   2  14     3739.49     3831.15    110.01 o 
  -4   2  14      253.20      336.94     48.78 o 
  -3   2  14       39.81       60.85     44.75 o 
  -2   2  14    18430.74    18187.74    348.87 o 
  -1   2  14     2752.70     2820.20    114.33 o 
   0   2  14     4895.26     4767.82    133.28 o 
   1   2  14     1535.69     1538.69    102.41 o 
   2   2  14       31.83       -1.03     56.92 o 
   3   2  14     3121.01     3178.82     99.62 o 
   4   2  14      174.21      113.37     51.83 o 
   5   2  14      666.72      615.17    102.54 o 
   6   2  14     2938.24     2844.55    240.63 o 
 -11   3  14      130.97      120.14     79.36 o 
 -10   3  14      193.47      333.68     80.52 o 
  -9   3  14      551.07      521.83     81.41 o 
  -8   3  14      152.62      197.38     68.93 o 
  -7   3  14     1276.48     1247.85     75.60 o 
  -6   3  14      803.50      749.50     70.59 o 
  -5   3  14     8079.44     8235.25    178.36 o 
  -4   3  14        1.07        0.73     42.64 o 
  -3   3  14       19.30       14.84     41.78 o 
  -2   3  14      233.37      271.03     44.35 o 
  -1   3  14      872.48      722.66     50.40 o 
   0   3  14     1375.81     1378.62     72.75 o 
   1   3  14       16.88       27.66     49.72 o 
   2   3  14       27.07       54.80     43.18 o 
   3   3  14     3507.16     3416.12    105.49 o 
   4   3  14       86.98      113.63     50.78 o 
   5   3  14        2.98       43.51     55.19 o 
   6   3  14        7.50       86.18     61.79 o 
 -11   4  14      135.68       47.97     83.36 o 
 -10   4  14       38.10       32.60     74.84 o 
  -9   4  14       21.99      -19.39     70.89 o 
  -8   4  14     2330.23     2604.85    181.71 o 
  -7   4  14      533.42      534.36     83.69 o 
  -6   4  14     9573.31     9885.84    232.06 o 
  -5   4  14      206.34      156.94     49.95 o 
  -4   4  14     1809.24     1926.51     79.28 o 
  -3   4  14      225.47      148.90     43.78 o 
  -2   4  14       15.42       38.74     40.88 o 
  -1   4  14       47.32       68.14     39.90 o 
   0   4  14      588.96      574.20     57.86 o 
   1   4  14       65.80      127.73     52.80 o 
   2   4  14     4460.01     4352.97    171.48 o 
   3   4  14        5.29      -18.22     46.04 o 
   4   4  14     2043.22     1991.73    142.10 o 
   5   4  14       44.65      134.65     59.43 o 
   6   4  14      881.74      950.21     80.13 o 
 -10   5  14      207.18      270.06     84.86 o 
  -9   5  14     3444.83     3435.56    146.41 o 
  -8   5  14       46.62      101.74     69.16 o 
  -7   5  14       10.77        3.20     63.52 o 
  -6   5  14     1803.85     1596.55     97.72 o 
  -5   5  14      341.42      347.29     51.74 o 
  -4   5  14       32.95       31.42     44.92 o 
  -3   5  14     2979.98     2973.10     92.96 o 
  -2   5  14      214.39      234.10     45.52 o 
  -1   5  14     4966.32     5041.46    117.73 o 
   0   5  14     2726.27     2811.75    106.28 o 
   1   5  14        3.49       21.40     51.58 o 
   2   5  14     1757.45     1549.03    201.34 o 
   3   5  14        9.95       14.51     50.12 o 
   4   5  14       12.13       -6.03     54.63 o 
   5   5  14      744.25      762.74     71.23 o 
   6   5  14      103.53      147.49     65.60 o 
 -10   6  14     2617.91     2676.93    138.33 o 
  -9   6  14     2459.53     2448.49    259.93 o 
  -8   6  14     1557.74     1536.18    104.85 o 
  -7   6  14     3777.93     3569.11    140.33 o 
  -6   6  14      520.26      424.68     71.44 o 
  -5   6  14     3636.34     2927.10    364.54 o 
  -4   6  14     1087.62     1076.63     65.28 o 
  -3   6  14     2273.12     2481.84     89.50 o 
  -2   6  14     3093.95     3378.20    101.05 o 
  -1   6  14     3271.69     3470.09     98.38 o 
   0   6  14     3144.78     2961.96    130.69 o 
   1   6  14     2994.16     2811.23    398.13 o 
   2   6  14        1.52       85.38     57.83 o 
   3   6  14     5709.71     5619.81    142.45 o 
   4   6  14      233.63      229.54     58.30 o 
   5   6  14     2505.16     2467.45    124.75 o 
 -10   7  14      483.98      451.94     93.07 o 
  -9   7  14        8.50        4.16     75.28 o 
  -8   7  14     1807.91     1473.25    106.30 o 
  -7   7  14     5429.84     5046.27    167.70 o 
  -6   7  14     1572.47     1308.26    118.42 o 
  -5   7  14     2757.61     2733.19    149.96 o 
  -4   7  14     1797.60     1736.37     96.45 o 
  -3   7  14      281.72      250.66     49.59 o 
  -2   7  14      973.63     1002.85     61.65 o 
  -1   7  14      107.12      106.16     43.31 o 
   0   7  14     5983.66     5437.00    236.74 o 
   1   7  14     5299.35     5144.45    180.24 o 
   2   7  14      990.67     1006.98     79.20 o 
   3   7  14     4566.08     4618.96    151.63 o 
   4   7  14     1147.06     1196.61     79.56 o 
   5   7  14      223.36      335.72     67.93 o 
  -9   8  14      703.98      661.84     95.14 o 
  -8   8  14       86.11       61.51     79.69 o 
  -7   8  14     1149.56     1028.63     95.61 o 
  -6   8  14     4315.33     4104.32    149.79 o 
  -5   8  14      318.98      261.53     57.08 o 
  -4   8  14     1352.66     1269.53     87.49 o 
  -3   8  14     2708.03     2525.98    125.20 o 
  -2   8  14      216.49      237.19     43.85 o 
  -1   8  14      969.34      911.94     59.95 o 
   0   8  14        6.51       30.33     44.23 o 
   1   8  14      815.15      922.75     77.19 o 
   2   8  14     2224.30     2324.84    177.61 o 
   3   8  14     1165.84     1065.83     85.39 o 
   4   8  14     1404.38     1525.83    101.22 o 
  -9   9  14     3049.93     3085.17    198.00 o 
  -8   9  14      216.20      158.49     83.81 o 
  -7   9  14      508.41      443.22     82.44 o 
  -6   9  14      762.20      672.77    113.86 o 
  -5   9  14      194.59      115.79     67.41 o 
  -4   9  14     2537.49     2494.51    125.85 o 
  -3   9  14     3513.30     3476.43    126.37 o 
  -2   9  14     3733.17     3905.51    113.41 o 
  -1   9  14    11479.11    11129.44    250.48 o 
   0   9  14     2430.77     2523.89     95.09 o 
   1   9  14      639.29      674.05     94.72 o 
   2   9  14     1535.14     1551.41     93.10 o 
   3   9  14      361.96      398.54     73.97 o 
   4   9  14      811.56      829.15     88.92 o 
  -8  10  14      472.99      436.27     92.88 o 
  -7  10  14      425.18      382.01     87.04 o 
  -6  10  14     1101.39     1142.99     99.26 o 
  -5  10  14      148.23      118.40     73.99 o 
  -4  10  14       34.63      -34.66     63.36 o 
  -3  10  14      226.05      271.65     67.63 o 
  -2  10  14     5215.96     5337.14    155.47 o 
  -1  10  14       92.10      167.89     59.76 o 
   0  10  14      166.10      172.43     54.23 o 
   1  10  14        3.39       28.87     64.66 o 
   2  10  14      384.00      386.10     74.66 o 
   3  10  14      256.30      294.89     77.26 o 
  -7  11  14     1831.36     1957.57    134.16 o 
  -6  11  14       20.49       25.06     77.61 o 
  -5  11  14     4145.68     3996.51    309.32 o 
  -4  11  14      473.74      304.68     72.99 o 
  -3  11  14      902.40      853.70     81.50 o 
  -2  11  14      467.65      426.18     60.66 o 
  -1  11  14      422.41      422.77     71.98 o 
   0  11  14     1503.19     1503.73     93.81 o 
   1  11  14      855.15      857.27     82.15 o 
   2  11  14       18.70       17.55     77.81 o 
  -6  12  14      745.47      751.56    111.04 o 
  -5  12  14       42.90      106.07     76.07 o 
  -4  12  14      187.16      124.31     96.83 o 
  -3  12  14      270.78      276.03     71.80 o 
  -2  12  14     1353.73     1356.72     81.22 o 
  -1  12  14       12.74       67.96     68.12 o 
   0  12  14        8.99       85.88     70.49 o 
   1  12  14       76.95       98.37     91.36 o 
  -4  13  14      672.98      217.17    232.90 o 
  -3  13  14     1754.19     1852.04     93.93 o 
  -2  13  14     1828.73     1797.40     92.09 o 
  -1  13  14     1935.36     2122.75    114.76 o 
 -11   0  15     1162.62     1146.76    179.39 o 
  -9   0  15      342.32      328.83     92.24 o 
  -7   0  15        7.65      -36.98     88.72 o 
  -5   0  15     9618.81     9470.53    330.47 o 
  -3   0  15     6841.38     7422.69    304.28 o 
  -1   0  15     2327.59     2316.80    172.62 o 
   1   0  15      263.20      259.04    101.12 o 
   3   0  15     2787.72     3077.21    335.33 o 
   5   0  15    11590.02    11475.00    340.80 o 
 -11   1  15      886.05     1059.32    126.48 o 
 -10   1  15     2096.11     2047.99    142.11 o 
  -9   1  15     1891.63     1948.10    137.74 o 
  -8   1  15      654.22      593.98     78.57 o 
  -7   1  15     1703.55     1774.03     89.40 o 
  -6   1  15       45.19       -4.15     49.59 o 
  -5   1  15     3597.83     3533.58    194.95 o 
  -4   1  15     7110.31     7509.52    194.44 o 
  -3   1  15     1667.06     1845.22     95.70 o 
  -2   1  15     3929.52     4261.38    112.26 o 
  -1   1  15     2245.04     2280.34    124.53 o 
   0   1  15      102.08      206.42     69.16 o 
   1   1  15     2602.60     2566.40    160.68 o 
   2   1  15        1.15        3.64     63.83 o 
   3   1  15     2903.66     2865.07    104.31 o 
   4   1  15     2958.73     3141.53    124.78 o 
   5   1  15     3559.79     3676.31    123.67 o 
 -11   2  15      604.36      581.68    112.41 o 
 -10   2  15      634.89      488.71    107.76 o 
  -9   2  15      184.21      236.08     77.98 o 
  -8   2  15      298.44      368.05     78.78 o 
  -7   2  15     3106.28     3179.27    112.47 o 
  -6   2  15      725.36      669.27     93.25 o 
  -5   2  15      477.29      409.55     56.55 o 
  -4   2  15      587.90      487.87     70.98 o 
  -3   2  15     1428.99     1511.09     73.35 o 
  -2   2  15      123.23      203.85     58.99 o 
  -1   2  15      556.24      579.31     88.76 o 
   0   2  15      212.76      308.35     70.02 o 
   1   2  15     1918.66     1874.63    161.29 o 
   2   2  15      278.41      368.90     64.90 o 
   3   2  15       97.36      143.32     62.67 o 
   4   2  15        3.50       43.79     62.65 o 
   5   2  15      267.94      243.08     73.93 o 
 -10   3  15      251.25      258.68     82.36 o 
  -9   3  15     1202.09     1263.84    101.55 o 
  -8   3  15     6273.69     6229.59    190.31 o 
  -7   3  15     4272.11     4286.49    268.53 o 
  -6   3  15     2904.12     3015.97    191.43 o 
  -5   3  15     3346.77     3408.01    110.12 o 
  -4   3  15      113.70      125.05     55.78 o 
  -3   3  15     3142.41     3260.45     99.44 o 
  -2   3  15       79.11      112.45     44.10 o 
  -1   3  15     2811.99     2796.08    104.30 o 
   0   3  15     8179.57     7712.32    232.71 o 
   1   3  15     3130.88     3032.31    114.29 o 
   2   3  15     2686.25     2680.81    192.17 o 
   3   3  15     1509.27     1577.22     92.25 o 
   4   3  15       70.95       91.43     55.99 o 
   5   3  15      646.84      470.03    128.25 o 
 -10   4  15       69.17       21.92     77.93 o 
  -9   4  15     3241.24     3133.38    205.94 o 
  -8   4  15      731.51      828.14    123.12 o 
  -7   4  15     4988.80     5122.35    169.16 o 
  -6   4  15      410.57      219.26     75.19 o 
  -5   4  15     2171.31     2104.83     89.75 o 
  -4   4  15     2414.60     2319.10     91.15 o 
  -3   4  15       15.43       78.08     46.12 o 
  -2   4  15      243.95      264.10     49.64 o 
  -1   4  15     2231.88     2304.11     96.76 o 
   0   4  15      338.84      264.01     71.70 o 
   1   4  15     6046.71     6412.50    192.00 o 
   2   4  15      756.90      646.88     70.57 o 
   3   4  15      597.09      650.52     75.65 o 
   4   4  15      248.42      200.36     67.43 o 
   5   4  15      811.71      829.23     74.59 o 
 -10   5  15      123.97      174.73     85.93 o 
  -9   5  15      950.54      911.57     98.69 o 
  -8   5  15     3592.39     3605.93    147.32 o 
  -7   5  15     1033.65      749.54     97.41 o 
  -6   5  15     1416.76     1284.56    160.02 o 
  -5   5  15     3234.39     3298.52    109.55 o 
  -4   5  15      516.60      497.25     58.28 o 
  -3   5  15     1969.19     2122.59     85.17 o 
  -2   5  15        0.66       56.14     46.00 o 
  -1   5  15     2200.11     2168.00    122.52 o 
   0   5  15     4926.95     5004.16    177.98 o 
   1   5  15     1986.52     2110.98    111.50 o 
   2   5  15     2084.13     2140.35    141.88 o 
   3   5  15      432.12      268.89     92.89 o 
   4   5  15       46.30       10.54     67.56 o 
   5   5  15      416.72      559.21     72.33 o 
 -10   6  15      803.86      725.29    100.83 o 
  -9   6  15      140.76      190.57     84.93 o 
  -8   6  15      430.35      389.57     83.75 o 
  -7   6  15     1195.73     1339.13    103.42 o 
  -6   6  15      638.16      599.31    116.60 o 
  -5   6  15      124.84       65.32     64.43 o 
  -4   6  15     2456.97     2519.47     97.17 o 
  -3   6  15     6294.83     6216.36    147.62 o 
  -2   6  15     2386.09     2302.76     88.24 o 
  -1   6  15      309.43      393.89     59.15 o 
   0   6  15     2576.23     2677.33    108.02 o 
   1   6  15     2223.55     2271.65    181.09 o 
   2   6  15      273.79      174.53     56.21 o 
   3   6  15       71.60      173.64     85.71 o 
   4   6  15      872.71     1048.12    114.85 o 
  -9   7  15      252.38      220.98     87.13 o 
  -8   7  15      121.04       65.40     76.77 o 
  -7   7  15       89.55       17.50    113.31 o 
  -6   7  15      424.67      479.19     79.66 o 
  -5   7  15     1252.79     1045.34     88.62 o 
  -4   7  15     4496.21     4521.46    148.74 o 
  -3   7  15      335.13      306.59     57.14 o 
  -2   7  15     3139.35     3297.48    103.36 o 
  -1   7  15      303.48      314.81     57.98 o 
   0   7  15     1732.73     1559.38     87.82 o 
   1   7  15      930.98     1046.93    188.50 o 
   2   7  15      531.09      634.04    121.98 o 
   3   7  15      481.76      494.75     76.82 o 
   4   7  15     2518.72     2531.57    161.13 o 
  -9   8  15       15.84     -102.81     82.19 o 
  -8   8  15       17.86      -25.71     78.13 o 
  -7   8  15       26.86       39.57     75.60 o 
  -6   8  15     4089.90     4079.66    152.17 o 
  -5   8  15     2508.78     2494.81    121.04 o 
  -4   8  15     1672.91     1556.18     97.68 o 
  -3   8  15     7073.24     6831.69    186.26 o 
  -2   8  15     1030.63     1062.29     67.22 o 
  -1   8  15      907.36      952.82     72.78 o 
   0   8  15     1001.92      942.75     90.54 o 
   1   8  15       71.95       62.78     63.67 o 
   2   8  15     1940.68     1963.36    105.53 o 
   3   8  15     1678.39     1775.96    106.64 o 
   4   8  15     1850.27     1929.57    140.80 o 
  -8   9  15      113.50      190.48     90.13 o 
  -7   9  15      116.58       59.41     79.16 o 
  -6   9  15      148.57      122.38     77.44 o 
  -5   9  15      515.87      290.87     68.26 o 
  -4   9  15     3725.57     3539.44    139.29 o 
  -3   9  15      171.33      225.33     66.91 o 
  -2   9  15      154.97      155.34     86.82 o 
  -1   9  15       84.97       38.47     47.03 o 
   0   9  15      737.88      777.84     76.53 o 
   1   9  15        6.83      -49.00     65.23 o 
   2   9  15       23.27       74.55     68.61 o 
   3   9  15      867.85      906.89    135.05 o 
  -7  10  15     2112.89     1823.49    232.26 o 
  -6  10  15     1477.07     1520.17    108.53 o 
  -5  10  15      224.03       40.27     76.24 o 
  -4  10  15     1223.39     1294.95     97.59 o 
  -3  10  15      228.74      300.15     73.42 o 
  -2  10  15      413.14      345.08     85.87 o 
  -1  10  15      345.44      441.03     89.19 o 
   0  10  15     1241.68     1283.76     89.41 o 
   1  10  15     1398.44     1370.52     92.92 o 
   2  10  15     1452.05     1487.98    101.99 o 
  -6  11  15      848.28     1008.51    206.22 o 
  -5  11  15      298.61      181.09     93.91 o 
  -4  11  15       10.34      -14.56     71.48 o 
  -3  11  15        2.89        0.37     66.48 o 
  -2  11  15      303.76      257.08     83.81 o 
  -1  11  15     1700.09     1504.58     96.30 o 
   0  11  15     5022.17     4909.05    195.95 o 
   1  11  15       14.64        9.86     90.21 o 
  -4  12  15     1652.95     1663.13    112.06 o 
  -3  12  15        3.85      -39.73     51.56 o 
  -2  12  15      644.05      575.80    100.81 o 
  -1  12  15     1095.35     1053.97     91.60 o 
 -10   0  16      286.45      318.18    147.00 o 
  -8   0  16      167.37      160.33     85.91 o 
  -6   0  16     3108.45     2910.60    170.85 o 
  -4   0  16     6922.54     6967.35    231.57 o 
  -2   0  16       19.31      -26.52     64.59 o 
   0   0  16      718.85      929.09    131.76 o 
   2   0  16     5396.54     5439.64    278.98 o 
   4   0  16      845.67      739.24    105.24 o 
 -10   1  16      265.37      275.84     80.70 o 
  -9   1  16     2909.32     3188.69    173.08 o 
  -8   1  16      128.89       30.24     69.93 o 
  -7   1  16       41.98      -47.77     77.63 o 
  -6   1  16       31.83      -35.66     64.27 o 
  -5   1  16     1255.65     1202.30     91.72 o 
  -4   1  16      716.83      850.53     94.28 o 
  -3   1  16       64.91      117.91     49.37 o 
  -2   1  16      303.94      415.62     53.81 o 
  -1   1  16     5516.65     5418.05    190.88 o 
   0   1  16     1091.58     1157.18     98.03 o 
   1   1  16       10.27       87.74     71.14 o 
   2   1  16      169.99      311.63     79.36 o 
   3   1  16      653.02      700.55    124.83 o 
   4   1  16      829.92      892.05     86.12 o 
   5   1  16      452.14      565.59     75.71 o 
 -10   2  16     3440.35     3601.90    196.22 o 
  -9   2  16     1367.84     1406.10    108.66 o 
  -8   2  16     4509.90     4897.69    172.85 o 
  -7   2  16     2335.19     2347.57    106.82 o 
  -6   2  16        5.80      -28.63     61.29 o 
  -5   2  16     4558.65     4602.64    133.43 o 
  -4   2  16      761.98      816.39     75.20 o 
  -3   2  16     7613.76     7328.23    190.06 o 
  -2   2  16     8128.56     8621.41    274.32 o 
  -1   2  16     3136.15     3650.60    158.06 o 
   0   2  16     5286.96     5285.28    191.52 o 
   1   2  16     1704.87     1749.70    113.60 o 
   2   2  16      136.90       86.99     73.45 o 
   3   2  16      895.76      975.08     99.02 o 
   4   2  16      458.24      490.97     80.71 o 
   5   2  16     3060.23     3172.92    121.80 o 
 -10   3  16     1227.24     1348.12    129.92 o 
  -9   3  16      218.35      219.75    114.75 o 
  -8   3  16     2608.74     2764.43    132.69 o 
  -7   3  16     1764.41     1961.80    113.75 o 
  -6   3  16     2363.81     2341.49    113.64 o 
  -5   3  16     3877.20     4233.46    135.70 o 
  -4   3  16     1567.73     1680.24     82.65 o 
  -3   3  16      362.33      508.04     58.32 o 
  -2   3  16     1498.28     1726.59     90.73 o 
  -1   3  16      135.48      169.24     73.59 o 
   0   3  16     3386.49     3270.58    220.12 o 
   1   3  16     1097.37     1133.36    100.76 o 
   2   3  16     1491.20     1586.88    301.63 o 
   3   3  16     1629.11     1694.73     98.61 o 
   4   3  16     2284.08     2236.28    114.29 o 
 -10   4  16      110.72       65.98     84.78 o 
  -9   4  16       32.18      -12.32     77.46 o 
  -8   4  16      801.99      910.17     96.42 o 
  -7   4  16      907.51     1089.37     96.25 o 
  -6   4  16     8169.24     8103.34    219.99 o 
  -5   4  16      122.90       54.73     54.52 o 
  -4   4  16     4693.20     4959.96    134.17 o 
  -3   4  16      207.34      140.37     52.09 o 
  -2   4  16      442.19      456.17     72.48 o 
  -1   4  16       44.36      -14.86    102.28 o 
   0   4  16      120.79      153.50     97.44 o 
   1   4  16      533.45      473.04     85.27 o 
   2   4  16     4025.42     3966.51    209.65 o 
   3   4  16      256.68      321.62     74.36 o 
   4   4  16     4855.13     4822.46    207.39 o 
  -9   5  16     2934.64     2996.81    145.88 o 
  -8   5  16     2415.50     2533.33    132.93 o 
  -7   5  16      293.00      335.09     94.39 o 
  -6   5  16     3100.95     3274.68    138.30 o 
  -5   5  16     1151.59     1148.45     85.13 o 
  -4   5  16     1166.22     1208.13     74.71 o 
  -3   5  16     2251.98     2285.60     93.41 o 
  -2   5  16     4087.08     4219.44    136.05 o 
  -1   5  16     4098.35     3964.92    243.50 o 
   0   5  16     2003.05     2203.32    127.22 o 
   1   5  16     1356.66     1247.49    105.94 o 
   2   5  16     2120.70     2169.51    129.30 o 
   3   5  16      407.86      327.60    166.00 o 
   4   5  16     1303.49     1248.76     96.94 o 
  -9   6  16      616.07      541.86     94.72 o 
  -8   6  16     1917.50     1778.38    120.84 o 
  -7   6  16      590.52      491.03     86.64 o 
  -6   6  16      368.96      208.92     71.29 o 
  -5   6  16     2960.76     2807.43    126.70 o 
  -4   6  16        2.03      -15.58     52.89 o 
  -3   6  16     2047.63     2075.24     89.15 o 
  -2   6  16     5725.44     5802.68    162.35 o 
  -1   6  16      834.75      908.52    178.70 o 
   0   6  16     2237.16     2344.43    178.56 o 
   1   6  16     1303.66     1422.08    161.05 o 
   2   6  16      342.60      190.86    134.83 o 
   3   6  16     1282.98     1504.56    197.62 o 
  -8   7  16       22.44       13.92     83.41 o 
  -7   7  16      350.81      376.38     85.42 o 
  -6   7  16     1089.54     1070.19    121.44 o 
  -5   7  16     4117.79     3889.01    148.30 o 
  -4   7  16       73.23       34.68     67.32 o 
  -3   7  16      405.84      562.88    107.46 o 
  -2   7  16       11.14       -3.10     57.96 o 
  -1   7  16      122.23      123.22     91.94 o 
   0   7  16      205.31      246.64     81.97 o 
   1   7  16      457.97      257.01     71.22 o 
   2   7  16      577.06      690.28     82.53 o 
   3   7  16     4587.80     4850.53    301.57 o 
  -8   8  16       19.33      -24.68     81.69 o 
  -7   8  16       53.62       -2.21    110.11 o 
  -6   8  16     1763.26     1321.10    231.55 o 
  -5   8  16       12.76      -14.90     71.38 o 
  -4   8  16     1185.17     1298.69     96.73 o 
  -3   8  16      204.17      166.94     66.85 o 
  -2   8  16      172.25      151.92     62.54 o 
  -1   8  16       27.94       47.67     79.57 o 
   0   8  16       53.44       41.67     72.37 o 
   1   8  16       11.74       37.26     78.99 o 
   2   8  16     2111.38     2204.73    134.98 o 
  -7   9  16      496.62      437.27     92.34 o 
  -6   9  16      558.37      533.83     90.24 o 
  -5   9  16        6.06      -58.23     74.09 o 
  -4   9  16      507.60      545.58     81.68 o 
  -3   9  16     2503.82     2748.27    173.78 o 
  -2   9  16     1930.93     1632.75    119.31 o 
  -1   9  16     3541.55     3665.95    168.12 o 
   0   9  16      139.64      153.67     83.22 o 
   1   9  16      613.65      682.12     98.16 o 
   2   9  16      748.00      730.44     85.53 o 
  -6  10  16      164.63      191.96     83.83 o 
  -5  10  16     2445.79     2275.74    123.90 o 
  -4  10  16      131.89      176.03     74.20 o 
  -3  10  16     2549.75     2351.54    144.24 o 
  -2  10  16     1160.14     1217.85    115.96 o 
   0  10  16     1553.33     1406.77    119.87 o 
   1  10  16      982.70     1027.43     93.09 o 
  -4  11  16      169.30      146.80     78.08 o 
  -3  11  16     1575.44     1705.57    136.33 o 
  -2  11  16      411.49      419.85    130.62 o 
  -1  11  16      387.98      331.88    147.52 o 
  -9   0  17       69.17      -40.15     98.34 o 
  -7   0  17      402.09      277.32     90.32 o 
  -5   0  17        0.17       43.69     82.79 o 
  -3   0  17     2437.48     2591.27    318.44 o 
  -1   0  17      611.16      349.48    120.76 o 
   1   0  17       53.73      137.60    110.44 o 
   3   0  17      103.66      218.44    117.94 o 
  -9   1  17       11.46      -75.91     83.25 o 
  -8   1  17       10.28      -93.06     62.04 o 
  -7   1  17       30.05       37.34     70.23 o 
  -6   1  17        2.02       53.78     60.87 o 
  -5   1  17      960.87     1160.68     80.15 o 
  -4   1  17     6334.64     6640.37    164.39 o 
  -3   1  17      440.88      508.01     62.46 o 
  -2   1  17     3582.09     3686.76    298.65 o 
  -1   1  17      330.47      510.49     89.26 o 
   0   1  17       56.06       -4.70     75.36 o 
   1   1  17      286.66      268.91     86.16 o 
   2   1  17        4.26       92.23     78.71 o 
   3   1  17      639.50      703.66    100.55 o 
   4   1  17     3344.14     3038.26    161.11 o 
  -9   2  17      272.90      247.46    107.35 o 
  -8   2  17     1013.55      938.07    118.59 o 
  -7   2  17      525.91      200.48     76.17 o 
  -6   2  17     1516.12     1588.86    135.56 o 
  -5   2  17     1419.17     1614.09    204.28 o 
  -4   2  17     2214.36     2053.64    106.90 o 
  -3   2  17     5620.12     6045.51    179.18 o 
  -2   2  17      580.53      607.26     95.73 o 
  -1   2  17      669.21      554.70    123.33 o 
   0   2  17      521.13      452.47     88.89 o 
   1   2  17       53.74      132.07     81.99 o 
   2   2  17      220.73      207.56     85.08 o 
   3   2  17       46.89      116.60     87.25 o 
   4   2  17     1235.08     1296.37    117.42 o 
  -9   3  17     1683.69     1621.53    119.03 o 
  -8   3  17     5267.30     5535.58    186.87 o 
  -7   3  17     3368.43     3628.66    187.50 o 
  -6   3  17     3900.84     3984.37    132.78 o 
  -5   3  17     2154.67     2334.00    101.31 o 
  -4   3  17      289.32      222.26     60.55 o 
  -3   3  17      781.21      879.88     69.69 o 
  -2   3  17      142.40       86.52     77.89 o 
  -1   3  17     3651.36     3683.59    167.16 o 
   0   3  17     5179.64     5021.90    193.17 o 
   1   3  17     1776.30     1656.26    119.67 o 
   2   3  17     3664.28     3643.05    223.87 o 
   3   3  17     1954.51     1970.66    218.75 o 
  -9   4  17     3236.11     3396.83    156.14 o 
  -8   4  17       90.53       79.97     81.79 o 
  -7   4  17    11228.25    11577.26    352.75 o 
  -6   4  17     1625.51     1661.26    112.80 o 
  -5   4  17     5620.27     5840.54    154.22 o 
  -4   4  17      257.08      280.17     61.54 o 
  -3   4  17      569.54      602.88     74.55 o 
  -2   4  17      107.46       98.36     79.27 o 
  -1   4  17     4961.04     4815.30    188.81 o 
   0   4  17      210.33      191.76     86.54 o 
   1   4  17    11814.25    11026.80    407.23 o 
   2   4  17     1046.52     1041.13    106.72 o 
   3   4  17     1344.91     1286.72    113.74 o 
  -9   5  17      585.77      566.84     97.02 o 
  -8   5  17     1262.67     1354.44    113.14 o 
  -7   5  17     2172.70     2002.64    205.23 o 
  -6   5  17     1125.28     1213.18    123.88 o 
  -5   5  17     1390.88     1322.35    101.18 o 
  -4   5  17      524.96      597.33     68.10 o 
  -3   5  17     2034.02     1958.15    102.85 o 
  -2   5  17      446.61      415.85     89.44 o 
  -1   5  17     1649.38     1694.35    305.65 o 
   0   5  17      783.00      762.21     98.62 o 
   1   5  17      917.30      810.98    101.14 o 
   2   5  17      534.32      624.26    100.29 o 
   3   5  17     1000.84      884.69    105.33 o 
  -8   6  17       17.83      -59.79     81.17 o 
  -7   6  17      112.25      -43.27     78.38 o 
  -6   6  17        4.98      -52.68     72.84 o 
  -5   6  17     1883.86     1772.86    112.75 o 
  -4   6  17      279.98      360.46     77.92 o 
  -3   6  17     5111.96     5267.38    162.32 o 
  -2   6  17       37.63       50.62     83.24 o 
  -1   6  17     1088.25     1163.22    109.36 o 
   0   6  17      254.97      234.61     96.51 o 
   1   6  17      357.29      322.49     93.24 o 
   2   6  17       53.88       11.79    108.65 o 
  -8   7  17      509.73      483.78     95.57 o 
  -7   7  17       10.15      -37.05     78.32 o 
  -6   7  17      462.90      465.28     87.92 o 
  -5   7  17        1.34      -61.46     71.43 o 
  -4   7  17      542.91      640.16     84.31 o 
  -3   7  17       53.98       66.87     84.21 o 
  -2   7  17     1654.39     1593.60    132.22 o 
  -1   7  17       39.06       80.63     82.62 o 
   0   7  17      262.78      234.10     97.17 o 
   1   7  17      203.67       86.54     85.10 o 
   2   7  17       10.42      -59.70     74.55 o 
  -7   8  17      258.92      214.56     87.77 o 
  -6   8  17       84.30       10.78     77.85 o 
  -5   8  17     1327.84     1199.63    101.31 o 
  -4   8  17      917.75      857.96     91.74 o 
  -3   8  17     3074.11     3129.26    160.74 o 
  -2   8  17      657.49      745.37    153.26 o 
  -1   8  17      439.14      477.27     92.23 o 
   0   8  17      444.54      533.67     97.55 o 
   1   8  17      134.49       36.25     71.08 o 
  -6   9  17      598.83      530.11    138.55 o 
  -5   9  17       80.81      167.86     81.98 o 
  -4   9  17     5322.07     5289.22    175.38 o 
  -3   9  17       13.75       17.34     90.48 o 
  -2   9  17     3883.16     3451.83    251.14 o 
  -1   9  17       94.31       92.37    130.44 o 
   0   9  17      402.38      111.94    114.62 o 
  -4  10  17     1408.03     1496.40    110.37 o 
  -3  10  17      535.31      608.93    107.79 o 
  -2  10  17     1811.48     1696.20    202.01 o 
  -8   0  18     3123.68     2909.41    335.16 o 
  -6   0  18       36.35      -81.77     89.69 o 
  -4   0  18     1490.28     1574.99    161.94 o 
  -2   0  18      316.09      247.28    130.38 o 
   0   0  18     1681.74     1826.19    187.58 o 
   2   0  18     1422.32     1530.89    173.82 o 
  -9   1  18     1971.13     2104.57    130.01 o 
  -8   1  18     1478.88     1371.50     92.87 o 
  -7   1  18      260.83      204.87     97.53 o 
  -6   1  18      175.40      140.82     67.53 o 
  -5   1  18      687.45      716.47     91.45 o 
  -4   1  18      117.46        5.70     61.96 o 
  -3   1  18      612.19      614.53    100.42 o 
  -2   1  18      846.90      742.00    101.90 o 
  -1   1  18     1856.17     1794.86    130.65 o 
   0   1  18      420.27      510.06    105.65 o 
   1   1  18      110.97      119.14    105.77 o 
   2   1  18      228.71      171.16    138.49 o 
  -9   2  18      874.95      755.55    123.82 o 
  -8   2  18     1735.47     2005.20    243.09 o 
  -7   2  18     1942.20     1863.58    117.36 o 
  -6   2  18      441.96      415.55     85.54 o 
  -5   2  18     1398.46     1657.28     92.75 o 
  -4   2  18      473.87      546.26     69.44 o 
  -3   2  18     1626.36     1713.48    175.48 o 
  -2   2  18     1719.78     1655.79    127.65 o 
  -1   2  18     2127.06     2157.61    141.18 o 
   0   2  18     2950.51     2629.06    153.19 o 
   1   2  18      832.42      803.89    109.02 o 
   2   2  18       61.73       78.18     89.46 o 
  -8   3  18     1262.88     1490.12    119.18 o 
  -7   3  18      150.69      171.36     85.83 o 
  -6   3  18     2467.80     2568.52    166.39 o 
  -5   3  18     3529.98     3438.63    125.14 o 
  -4   3  18     2759.63     2862.47    130.81 o 
  -3   3  18     1120.78      999.15    112.69 o 
  -2   3  18     4066.37     4374.18    189.73 o 
  -1   3  18      254.89      260.98     92.24 o 
   0   3  18     2214.10     2107.20    199.37 o 
   1   3  18       27.28       34.54     90.74 o 
   2   3  18     2661.13     2944.39    159.96 o 
  -8   4  18      346.23      542.59    145.49 o 
  -7   4  18      256.85      255.11    135.79 o 
  -6   4  18     4182.85     4255.55    215.38 o 
  -5   4  18      576.04      569.88     74.34 o 
  -4   4  18     3995.91     4218.41    150.85 o 
  -3   4  18      429.88      358.35     97.49 o 
  -2   4  18       99.55       35.61     89.19 o 
  -1   4  18      940.50      884.51    109.94 o 
   0   4  18      187.01      302.71     97.06 o 
   1   4  18      120.85      111.13     91.71 o 
   2   4  18     1091.97     1045.85    125.09 o 
  -8   5  18     2753.16     2648.70    142.69 o 
  -7   5  18      155.55      166.39     83.09 o 
  -6   5  18     3491.94     3487.90    152.01 o 
  -5   5  18     1976.58     2090.96    122.02 o 
  -4   5  18     4178.31     4317.52    141.87 o 
  -3   5  18        1.54     -102.22     84.08 o 
  -2   5  18     1216.66     1339.92    119.26 o 
  -1   5  18     1583.00     1832.07    128.48 o 
   0   5  18     2382.08     2205.69    154.69 o 
   1   5  18      461.44      346.75     95.28 o 
  -7   6  18        8.84      -82.68     65.02 o 
  -6   6  18      150.85      157.47     83.41 o 
  -5   6  18       11.08      -48.82     76.16 o 
  -4   6  18       30.52      134.62     73.76 o 
  -3   6  18        0.97       76.37     89.53 o 
  -2   6  18     1073.58     1184.28    207.37 o 
  -1   6  18       22.58      124.60     96.01 o 
   0   6  18     1196.17     1108.76    115.08 o 
   1   6  18       25.65      -40.70     88.87 o 
  -6   7  18       12.34      -91.96     81.42 o 
  -5   7  18     1121.55     1207.17    116.74 o 
  -4   7  18       35.94      -93.77    117.41 o 
  -3   7  18      120.91       95.44    147.61 o 
  -2   7  18      224.59      240.15     92.14 o 
  -1   7  18     1384.03     1330.61    119.05 o 
   0   7  18       56.01       60.63     91.78 o 
  -5   8  18      455.28      358.33     88.45 o 
  -4   8  18      441.79      375.56    157.49 o 
  -3   8  18      382.13      475.91    153.83 o 
  -2   8  18     1131.35     1457.39    190.92 o 
  -1   8  18       86.70       54.53     92.45 o 
  -7   0  19     5220.88     5547.61    273.56 o 
  -5   0  19      142.74        8.38     93.39 o 
  -3   0  19      696.53      586.47    154.23 o 
  -1   0  19        4.63      102.91    139.05 o 
   1   0  19     2613.69     2410.27    216.72 o 
  -8   1  19        1.97      -33.25     66.04 o 
  -7   1  19       15.32     -100.14     74.25 o 
  -6   1  19        2.82      -25.52     69.81 o 
  -5   1  19      381.63      297.88     72.26 o 
  -4   1  19     2357.24     2642.83    160.50 o 
  -3   1  19       97.67      164.95     96.31 o 
  -2   1  19     3161.90     3228.56    178.89 o 
  -1   1  19       96.11      112.00    143.44 o 
   0   1  19      315.76      340.86    103.86 o 
   1   1  19      110.88       37.66     91.77 o 
  -7   2  19        4.64     -102.38     68.25 o 
  -6   2  19      235.19      238.45     73.92 o 
  -5   2  19     1172.39     1381.62    102.41 o 
  -4   2  19      388.67      603.13     88.94 o 
  -3   2  19     4909.54     5088.75    210.78 o 
  -2   2  19      650.77      571.49    106.60 o 
  -1   2  19     2984.54     3008.40    165.25 o 
   0   2  19       56.96       40.92     96.58 o 
   1   2  19        2.18      -46.55     89.30 o 
  -7   3  19      222.31      109.96    110.49 o 
  -6   3  19     6067.98     6187.02    199.82 o 
  -5   3  19      123.06      188.15     84.36 o 
  -4   3  19      416.60      415.77     86.42 o 
  -3   3  19        2.26      -69.26    187.43 o 
  -2   3  19       58.56       73.93     97.16 o 
  -1   3  19       67.87       90.85     96.76 o 
   0   3  19     2756.27     3139.93    170.96 o 
   1   3  19      141.38       53.21    182.77 o 
  -7   4  19     4763.00     4978.81    186.16 o 
  -6   4  19       50.27      -87.08     82.08 o 
  -5   4  19     6758.22     7421.36    257.62 o 
  -4   4  19       30.01      -48.12     76.30 o 
  -3   4  19      905.87      894.08    117.07 o 
  -2   4  19        8.83       -7.54     90.82 o 
  -1   4  19     3043.16     3317.22    175.63 o 
   0   4  19      105.13       85.06     99.33 o 
  -6   5  19      277.47      233.21     90.80 o 
  -5   5  19      320.48      242.90     87.02 o 
  -4   5  19      750.34      701.68     91.68 o 
  -3   5  19      495.49      570.23    108.47 o 
  -2   5  19     1124.63     1271.73    126.71 o 
  -1   5  19        5.47      -43.93     93.61 o 
   0   5  19      324.36      480.43    104.18 o 
  -5   6  19      645.44      843.59    132.93 o 
  -4   6  19      533.11      651.27    115.41 o 
  -3   6  19     4648.83     4718.35    209.32 o 
  -2   6  19      148.02      255.28    101.87 o 
  -1   6  19     1262.08      998.62    119.46 o 
  -4   7  19       58.03     -101.71     97.82 o 
  -3   7  19      100.36      218.23    152.22 o 
  -6   0  20      701.34      806.64    130.38 o 
  -4   0  20       11.37     -146.82    152.27 o 
  -2   0  20     3660.14     4022.56    279.04 o 
  -6   1  20      165.47      123.04    108.53 o 
  -5   1  20      114.36       10.85     91.75 o 
  -4   1  20      609.90      552.00    119.22 o 
  -3   1  20       38.98       38.64    105.71 o 
  -2   1  20       68.62       54.84    102.51 o 
  -1   1  20     1829.01     1711.61    143.23 o 
  -6   2  20     1503.00     1697.98    108.75 o 
  -5   2  20      475.61      305.44     93.21 o 
  -4   2  20     2124.56     2329.69    166.83 o 
  -3   2  20     1060.11     1002.68    140.09 o 
  -2   2  20        3.33       30.12    104.44 o 
  -1   2  20     3585.45     3700.96    189.20 o 
  -5   3  20     1945.12     2145.81    132.90 o 
  -4   3  20     3075.00     3210.39    182.67 o 
  -3   3  20      234.30      235.41    158.45 o 
  -2   3  20     1885.98     1936.87    150.92 o 
  -4   4  20     1380.51     1372.93    141.98 o 
  -3   4  20      820.88      867.54    124.62 o 
                                                 
